# Supplementary material for: A pan-cancer genome-wide analysis reveals tumour dependencies by induction of nonsense-mediated decay
Source: Nat Commun. 2017 Jun 26;8:15943. doi: 10.1038/ncomms15943 (PMC5490262; doi:10.1038/ncomms15943)
Supplement: Supplementary Data 2 [file ncomms15943-s3.xlsx]

## Sheet: Supplementary Table 2
Supplementary Data 2
gene	nmd	nmd_bg	nmd_norm	nmd_bg_norm	silent	silent_bg	silent_norm	silent_bg_norm	cancer_gene	TSG	z_score	z_score_range	p.value_ns	ratio_ns	ratio_ns_noninf	p.adj
A1BG	1	0	3.00147	0	0	1	0	13.5062	FALSE	FALSE	0.436202	NMD insensitive	0.00147059	Inf	58.0462	0.0163821
A1CF	6	1	18.0088	48.6381	19	0	11.9067	0	FALSE	FALSE	0.478273	NMD insensitive	1.689e-06	0	0.0296705	5.47615e-05
A2M	4	1	12.0059	48.6381	31	2	19.4267	27.0124	FALSE	FALSE	0.510008	NMD insensitive	0.0184227	0.351652	0.359316	0.144233
A2ML1	8	0	24.0118	0	33	2	20.6801	27.0124	FALSE	FALSE	0.474327	NMD insensitive	8.3301e-07	Inf	32.3173	3.00324e-05
A4GALT	0	0	0	0	8	0	5.01335	0	FALSE	FALSE	NA	no z-score	1	0	0.166297	1
A4GNT	0	0	0	0	2	1	1.25334	13.5062	FALSE	FALSE	0.261364	NMD sensitive	1	0	6.43766	1
AAAS	2	1	6.00294	48.6381	4	0	2.50667	0	FALSE	FALSE	0.117776	NMD sensitive	0.00272232	0	0.0402318	0.0275344
AACS	3	0	9.00441	0	2	0	1.25334	0	FALSE	FALSE	0.277129	NMD sensitive	1	0	4.43982	1
AADAC	0	0	0	0	11	1	6.89335	13.5062	FALSE	FALSE	0.0240964	NMD sensitive	1	0	1.83778	1
AADACL2	1	0	3.00147	0	4	0	2.50667	0	FALSE	FALSE	0.341176	intermediate	1	0	1.1411	1
AADACL3	0	0	0	0	13	0	8.14669	0	FALSE	FALSE	NA	no z-score	1	0	0.109329	1
AADACL4	0	0	0	0	13	0	8.14669	0	FALSE	FALSE	NA	no z-score	1	0	0.109329	1
AADAT	0	0	0	0	6	0	3.76001	0	FALSE	FALSE	0.800926	NMD insensitive	1	0	0.210084	1
AAK1	1	0	3.00147	0	13	1	8.14669	13.5062	FALSE	FALSE	0.193416	NMD sensitive	0.0717391	Inf	6.34614	0.47394
AAMP	1	0	3.00147	0	4	1	2.50667	13.5062	FALSE	FALSE	0.740741	NMD insensitive	0.0175439	Inf	16.5531	0.137539
AANAT	1	0	3.00147	0	5	0	3.13334	0	FALSE	FALSE	0.966825	NMD insensitive	1	0	0.968096	1
AARS	2	0	6.00294	0	12	0	7.52002	0	FALSE	FALSE	0.0472993	NMD sensitive	1	0	0.821939	1
AARS2	2	0	6.00294	0	15	0	9.40003	0	FALSE	FALSE	0.370153	intermediate	1	0	0.673358	1
AARSD1	1	0	3.00147	0	2	0	1.25334	0	FALSE	FALSE	0.497268	NMD insensitive	1	0	1.7758	1
AASDH	6	0	18.0088	0	12	0	7.52002	0	FALSE	FALSE	0.25586	NMD sensitive	1	0	2.23108	1
AASS	3	0	9.00441	0	15	2	9.40003	27.0124	FALSE	FALSE	0.413615	NMD insensitive	5.48657e-05	Inf	26.9468	0.00101833
AATF	0	0	0	0	5	0	3.13334	0	FALSE	FALSE	0.145576	NMD sensitive	1	0	0.241935	1
AATK	1	1	3.00147	48.6381	13	0	8.14669	0	FALSE	FALSE	0.27454	NMD sensitive	6.44879e-08	0	0.00881333	3.50929e-06
ABAT	4	0	12.0059	0	16	0	10.0267	0	FALSE	FALSE	0.218045	NMD sensitive	1	0	1.17949	1
ABCA10	12	0	36.0176	0	17	2	10.6534	27.0124	FALSE	FALSE	0.462627	NMD insensitive	1.10458e-11	Inf	88.9832	2.11597e-09
ABCA1	8	2	24.0118	97.2763	14	1	8.77336	13.5062	FALSE	FALSE	0.402457	NMD insensitive	0.0578947	0.387921	0.377751	0.396724
ABCA12	16	1	48.0235	48.6381	44	4	27.5734	54.0249	FALSE	FALSE	0.485274	NMD insensitive	0.0485314	1.88246	1.90189	0.333943
ABCA13	25	1	75.0368	48.6381	64	3	40.1068	40.5186	FALSE	FALSE	0.421561	NMD insensitive	0.149879	1.56534	1.54717	0.951393
ABCA2	4	0	12.0059	0	46	0	28.8268	0	FALSE	FALSE	0.192483	NMD sensitive	1	0	0.436048	1
ABCA3	5	0	15.0074	0	38	2	23.8134	27.0124	FALSE	FALSE	0.379013	intermediate	0.000152044	Inf	18.0711	0.00232056
ABCA4	10	1	30.0147	48.6381	44	2	27.5734	27.0124	FALSE	FALSE	0.596933	NMD insensitive	0.158332	0.592732	0.612549	1
ABCA5	16	1	48.0235	48.6381	11	0	6.89335	0	FALSE	FALSE	0.481999	NMD insensitive	0.0135962	0	0.12512	0.115032
ABCA6	15	0	45.0221	0	24	0	15.04	0	FALSE	FALSE	0.4806	NMD insensitive	1	0	2.8692	1
ABCA7	3	0	9.00441	0	44	2	27.5734	27.0124	FALSE	FALSE	0.643908	NMD insensitive	0.00766989	Inf	9.80799	0.0678121
ABCA8	7	0	21.0103	0	36	2	22.5601	27.0124	FALSE	FALSE	0.501222	NMD insensitive	5.88694e-06	Inf	26.1698	0.000156683
ABCA9	8	3	24.0118	145.914	25	1	15.6667	13.5062	FALSE	FALSE	0.27841	NMD sensitive	8.12802e-06	0.145833	0.148178	0.00020272
ABCB10	1	0	3.00147	0	5	0	3.13334	0	FALSE	FALSE	0.194079	NMD sensitive	1	0	0.968096	1
ABCB11	8	0	24.0118	0	23	0	14.4134	0	FALSE	FALSE	0.408509	NMD insensitive	1	0	1.62273	1
ABCB1	16	0	48.0235	0	30	1	18.8001	13.5062	FALSE	FALSE	0.378936	intermediate	4.49084e-07	Inf	35.9164	1.78265e-05
ABCB4	14	1	42.0206	48.6381	22	3	13.7867	40.5186	FALSE	FALSE	0.330657	intermediate	0.0143573	2.49454	2.43351	0.12125
ABCB5	12	2	36.0176	97.2763	30	1	18.8001	13.5062	FALSE	FALSE	0.414795	NMD insensitive	0.00162303	0.275919	0.275961	0.01759
ABCB6	6	0	18.0088	0	5	1	3.13334	13.5062	FALSE	FALSE	0.215342	NMD sensitive	2.93109e-07	Inf	66.7126	1.26189e-05
ABCB7	2	0	6.00294	0	7	0	4.38668	0	FALSE	FALSE	0.663317	NMD insensitive	1	0	1.30005	1
ABCB8	1	0	3.00147	0	17	1	10.6534	13.5062	FALSE	FALSE	0.0403226	NMD sensitive	0.222222	Inf	4.98107	1
ABCB9	1	0	3.00147	0	11	0	6.89335	0	FALSE	FALSE	0.329223	intermediate	1	0	0.506942	1
ABCC10	0	0	0	0	25	0	15.6667	0	FALSE	FALSE	0.135361	NMD sensitive	1	0	0.0599998	1
ABCC11	5	0	15.0074	0	37	1	23.1867	13.5062	FALSE	FALSE	0.620102	NMD insensitive	0.00480393	Inf	9.60056	0.0453461
ABCC12	5	0	15.0074	0	27	2	16.92	27.0124	FALSE	FALSE	0.367641	intermediate	1.46158e-05	Inf	25.0225	0.000333488
ABCC1	5	1	15.0074	48.6381	33	2	20.6801	27.0124	FALSE	FALSE	0.235455	NMD sensitive	0.0262091	0.397032	0.416672	0.193116
ABCC2	6	0	18.0088	0	25	1	15.6667	13.5062	FALSE	FALSE	0.075	NMD sensitive	0.000586671	Inf	16.5447	0.00764916
ABCC3	4	0	12.0059	0	36	0	22.5601	0	FALSE	FALSE	0.458145	NMD insensitive	1	0	0.552031	1
ABCC4	13	1	39.0191	48.6381	20	1	12.5334	13.5062	FALSE	FALSE	0.252717	NMD sensitive	0.825963	0.8583	0.864172	1
ABCC5	3	1	9.00441	48.6381	23	1	14.4134	13.5062	FALSE	FALSE	0.414066	NMD insensitive	0.00142855	0.188063	0.189685	0.015983
ABCC6	10	0	30.0147	0	38	3	23.8134	40.5186	FALSE	FALSE	0.534983	NMD insensitive	4.87609e-10	Inf	51.8949	5.59592e-08
ABCC8	2	0	6.00294	0	62	0	38.8534	0	FALSE	FALSE	0.274755	NMD sensitive	1	0	0.175717	1
ABCC9	8	0	24.0118	0	37	3	23.1867	40.5186	FALSE	FALSE	0.336377	intermediate	1.09399e-08	Inf	42.9349	8.1025e-07
ABCD1	0	0	0	0	13	1	8.14669	13.5062	FALSE	FALSE	NA	no z-score	1	0	1.58595	1
ABCD2	1	0	3.00147	0	13	0	8.14669	0	FALSE	FALSE	0.0504386	NMD sensitive	1	0	0.437477	1
ABCD3	2	0	6.00294	0	4	0	2.50667	0	FALSE	FALSE	0.287179	NMD sensitive	1	0	1.99703	1
ABCD4	2	0	6.00294	0	16	0	10.0267	0	FALSE	FALSE	0.138992	NMD sensitive	1	0	0.63509	1
ABCE1	4	0	12.0059	0	5	0	3.13334	0	FALSE	FALSE	0.389259	intermediate	1	0	3.14658	1
ABCF1	4	1	12.0059	48.6381	7	0	4.38668	0	FALSE	FALSE	0.0761398	NMD sensitive	0.00268817	0	0.0486411	0.0275344
ABCF2	2	0	6.00294	0	8	0	5.01335	0	FALSE	FALSE	0.0184332	NMD sensitive	1	0	1.16457	1
ABCF3	1	0	3.00147	0	10	0	6.26669	0	FALSE	FALSE	NA	no z-score	1	0	0.55066	1
ABCG1	2	0	6.00294	0	23	0	14.4134	0	FALSE	FALSE	0.46875	NMD insensitive	1	0	0.454342	1
ABCG2	4	0	12.0059	0	12	0	7.52002	0	FALSE	FALSE	0.233221	NMD sensitive	1	0	1.52651	1
ABCG4	0	0	0	0	10	1	6.26669	13.5062	FALSE	FALSE	0.477122	NMD insensitive	1	0	1.99626	1
ABCG5	2	0	6.00294	0	7	0	4.38668	0	FALSE	FALSE	0.330065	intermediate	1	0	1.30005	1
ABCG8	1	1	3.00147	48.6381	19	0	11.9067	0	FALSE	FALSE	0.353803	intermediate	1.38541e-10	0	0.00624581	1.91171e-08
ABHD10	0	0	0	0	3	0	1.88001	0	FALSE	FALSE	NA	no z-score	1	0	0.347222	1
ABHD11	0	0	0	0	9	0	5.64002	0	FALSE	FALSE	NA	no z-score	1	0	0.150602	1
ABHD12	1	0	3.00147	0	4	0	2.50667	0	FALSE	FALSE	0.30555	intermediate	1	0	1.1411	1
ABHD12B	0	0	0	0	4	0	2.50667	0	FALSE	FALSE	0.5	NMD insensitive	1	0	0.285171	1
ABHD13	0	0	0	0	4	0	2.50667	0	FALSE	FALSE	NA	no z-score	1	0	0.285171	1
ABHD15	1	0	3.00147	0	3	0	1.88001	0	FALSE	FALSE	0.0543933	NMD sensitive	1	0	1.3894	1
ABHD1	0	0	0	0	3	0	1.88001	0	FALSE	FALSE	NA	no z-score	1	0	0.347222	1
ABHD2	3	0	9.00441	0	8	1	5.01335	13.5062	FALSE	FALSE	0.0396825	NMD sensitive	0.00057971	Inf	24.134	0.00757545
ABHD4	3	0	9.00441	0	4	0	2.50667	0	FALSE	FALSE	0.200734	NMD sensitive	1	0	2.85296	1
ABHD5	0	0	0	0	3	0	1.88001	0	FALSE	FALSE	0.061674	NMD sensitive	1	0	0.347222	1
ABHD6	2	0	6.00294	0	4	0	2.50667	0	FALSE	FALSE	0.0959347	NMD sensitive	1	0	1.99703	1
ABHD8	0	0	0	0	8	0	5.01335	0	FALSE	FALSE	NA	no z-score	1	0	0.166297	1
ABI1	1	0	3.00147	0	4	1	2.50667	13.5062	TRUE	TRUE	0.209581	NMD sensitive	0.0175439	Inf	16.5531	0.137539
ABI2	1	0	3.00147	0	5	0	3.13334	0	FALSE	FALSE	NA	no z-score	1	0	0.968096	1
ABI3	0	0	0	0	9	0	5.64002	0	FALSE	FALSE	NA	no z-score	1	0	0.150602	1
ABI3BP	3	2	9.00441	97.2763	7	0	4.38668	0	FALSE	FALSE	0.328789	intermediate	0.000123848	0	0.0188983	0.0019924
ABL1	0	0	0	0	29	0	18.1734	0	TRUE	FALSE	NA	no z-score	1	0	0.0521556	1
ABL2	4	0	12.0059	0	17	0	10.6534	0	TRUE	FALSE	0.288208	NMD sensitive	1	0	1.11606	1
ABLIM1	1	0	3.00147	0	12	0	7.52002	0	FALSE	FALSE	0.159664	NMD sensitive	1	0	0.469655	1
ABLIM2	6	0	18.0088	0	19	0	11.9067	0	FALSE	FALSE	0.522309	NMD insensitive	1	0	1.47279	1
ABLIM3	2	0	6.00294	0	18	0	11.28	0	FALSE	FALSE	0.944444	NMD insensitive	1	0	0.570271	1
ABR	3	0	9.00441	0	17	0	10.6534	0	FALSE	FALSE	0.323964	intermediate	1	0	0.8585	1
ABT1	0	0	0	0	4	0	2.50667	0	FALSE	FALSE	NA	no z-score	1	0	0.285171	1
ABTB1	5	0	15.0074	0	9	0	5.64002	0	FALSE	FALSE	0.38892	intermediate	1	0	2.41074	1
ABTB2	1	1	3.00147	48.6381	8	0	5.01335	0	FALSE	FALSE	0.116711	NMD sensitive	1.33744e-05	0	0.0134056	0.000309118
ACAA1	4	0	12.0059	0	4	0	2.50667	0	FALSE	FALSE	0.263906	NMD sensitive	1	0	3.70889	1
ACAA2	0	0	0	0	2	0	1.25334	0	FALSE	FALSE	NA	no z-score	1	0	0.443786	1
ACACA	8	0	24.0118	0	32	2	20.0534	27.0124	FALSE	FALSE	0.330712	intermediate	3.5576e-07	Inf	33.2792	1.45711e-05
ACACB	7	1	21.0103	48.6381	54	2	33.8401	27.0124	FALSE	FALSE	0.440388	NMD insensitive	0.00435581	0.34328	0.356518	0.0417258
ACAD10	6	0	18.0088	0	10	2	6.26669	27.0124	FALSE	FALSE	0.0454847	NMD sensitive	4.82407e-09	Inf	73.2773	3.92392e-07
ACAD11	5	0	15.0074	0	2	1	1.25334	13.5062	FALSE	FALSE	0.393643	intermediate	2.06295e-07	Inf	103.05	9.26809e-06
ACAD8	0	0	0	0	6	0	3.76001	0	FALSE	FALSE	NA	no z-score	1	0	0.210084	1
ACAD9	4	0	12.0059	0	8	0	5.01335	0	FALSE	FALSE	NA	no z-score	1	0	2.16284	1
ACADL	3	0	9.00441	0	5	0	3.13334	0	FALSE	FALSE	0.675745	NMD insensitive	1	0	2.42042	1
ACADM	0	0	0	0	6	0	3.76001	0	FALSE	FALSE	0.0483871	NMD sensitive	1	0	0.210084	1
ACADS	1	0	3.00147	0	5	2	3.13334	27.0124	FALSE	FALSE	0.141816	NMD sensitive	0.00366569	Inf	27.1187	0.0362999
ACADSB	2	0	6.00294	0	7	0	4.38668	0	FALSE	FALSE	NA	no z-score	1	0	1.30005	1
ACADVL	2	0	6.00294	0	3	0	1.88001	0	FALSE	FALSE	0.29499	NMD sensitive	1	0	2.43157	1
ACAN	4	0	12.0059	0	53	2	33.2134	27.0124	FALSE	FALSE	0.524921	NMD insensitive	0.00245495	Inf	10.6486	0.0257165
ACAP1	4	0	12.0059	0	13	0	8.14669	0	FALSE	FALSE	0.468407	NMD insensitive	1	0	1.42192	1
ACAP2	4	0	12.0059	0	6	1	3.76001	13.5062	FALSE	FALSE	0.243373	NMD sensitive	2.20942e-05	Inf	39.6356	0.000455278
ACAP3	2	0	6.00294	0	9	1	5.64002	13.5062	FALSE	FALSE	0.239719	NMD sensitive	0.00401338	Inf	15.2991	0.038557
ACAT1	2	2	6.00294	97.2763	2	0	1.25334	0	FALSE	FALSE	0.171291	NMD sensitive	0.0673077	0	0.0316232	0.451614
ACAT2	1	0	3.00147	0	1	0	0.626669	0	FALSE	FALSE	0.294798	NMD sensitive	1	0	2.45992	1
ACBD3	3	0	9.00441	0	2	0	1.25334	0	FALSE	FALSE	0.690501	NMD insensitive	1	0	4.43982	1
ACBD4	1	0	3.00147	0	3	0	1.88001	0	FALSE	FALSE	0.415525	NMD insensitive	1	0	1.3894	1
ACBD5	2	0	6.00294	0	4	0	2.50667	0	FALSE	FALSE	0.507833	NMD insensitive	1	0	1.99703	1
ACBD6	1	0	3.00147	0	3	0	1.88001	0	FALSE	FALSE	NA	no z-score	1	0	1.3894	1
ACBD7	0	0	0	0	0	0	0	0	FALSE	FALSE	NA	no z-score	1	0	1	1
ACCS	0	0	0	0	9	0	5.64002	0	FALSE	FALSE	0.0555556	NMD sensitive	1	0	0.150602	1
ACCSL	0	0	0	0	6	1	3.76001	13.5062	FALSE	FALSE	NA	no z-score	1	0	3.04752	1
ACD	0	0	0	0	6	0	3.76001	0	FALSE	FALSE	0.43349	NMD insensitive	1	0	0.210084	1
ACE	10	0	30.0147	0	24	0	15.04	0	FALSE	FALSE	0.477019	NMD insensitive	1	0	1.93358	1
ACE2	5	0	15.0074	0	8	1	5.01335	13.5062	FALSE	FALSE	0.192814	NMD sensitive	9.79759e-06	Inf	38.6151	0.000239082
ACER2	0	0	0	0	5	0	3.13334	0	FALSE	FALSE	NA	no z-score	1	0	0.241935	1
ACER3	1	0	3.00147	0	2	0	1.25334	0	FALSE	FALSE	NA	no z-score	1	0	1.7758	1
ACHE	1	0	3.00147	0	11	1	6.89335	13.5062	FALSE	FALSE	NA	no z-score	0.0592885	Inf	7.35381	0.40235
ACIN1	4	1	12.0059	48.6381	10	0	6.26669	0	FALSE	FALSE	0.427119	NMD insensitive	0.00018602	0	0.0360569	0.00276431
ACLY	4	0	12.0059	0	18	1	11.28	13.5062	FALSE	FALSE	0.135874	NMD sensitive	0.000871152	Inf	15.3636	0.0103089
ACMSD	1	0	3.00147	0	11	0	6.89335	0	FALSE	FALSE	0.455696	NMD insensitive	1	0	0.506942	1
ACO1	4	0	12.0059	0	9	1	5.64002	13.5062	FALSE	FALSE	0.0636936	NMD sensitive	0.000111638	Inf	28.4135	0.00181741
ACO2	2	0	6.00294	0	12	1	7.52002	13.5062	FALSE	FALSE	0.386571	intermediate	0.015942	Inf	11.9232	0.132225
ACOT11	1	0	3.00147	0	8	0	5.01335	0	FALSE	FALSE	0.0609137	NMD sensitive	1	0	0.665431	1
ACOT12	4	1	12.0059	48.6381	11	2	6.89335	27.0124	FALSE	FALSE	0.402922	NMD insensitive	1	0.945176	0.929851	1
ACOT13	0	0	0	0	3	0	1.88001	0	FALSE	FALSE	NA	no z-score	1	0	0.347222	1
ACOT1	0	0	0	0	4	0	2.50667	0	FALSE	FALSE	NA	no z-score	1	0	0.285171	1
ACOT2	0	0	0	0	2	0	1.25334	0	FALSE	FALSE	NA	no z-score	1	0	0.443786	1
ACOT4	0	0	0	0	2	0	1.25334	0	FALSE	FALSE	0.029703	NMD sensitive	1	0	0.443786	1
ACOT6	0	0	0	0	2	0	1.25334	0	FALSE	FALSE	NA	no z-score	1	0	0.443786	1
ACOT7	1	0	3.00147	0	3	0	1.88001	0	FALSE	FALSE	0.0682731	NMD sensitive	1	0	1.3894	1
ACOT8	3	0	9.00441	0	5	0	3.13334	0	FALSE	FALSE	0.174683	NMD sensitive	1	0	2.42042	1
ACOX1	4	0	12.0059	0	9	0	5.64002	0	FALSE	FALSE	0.385796	intermediate	1	0	1.95871	1
ACOX2	2	0	6.00294	0	13	1	8.14669	13.5062	FALSE	FALSE	0.100318	NMD sensitive	0.015942	Inf	11.1063	0.132225
ACOX3	5	0	15.0074	0	17	0	10.6534	0	FALSE	FALSE	0.414572	NMD insensitive	1	0	1.37363	1
ACOXL	0	1	0	48.6381	21	0	13.16	0	FALSE	FALSE	0.0570175	NMD sensitive	1.20362e-13	0	0.00142272	4.29266e-11
ACP1	1	0	3.00147	0	2	0	1.25334	0	FALSE	FALSE	NA	no z-score	1	0	1.7758	1
ACP2	0	0	0	0	3	0	1.88001	0	FALSE	FALSE	NA	no z-score	1	0	0.347222	1
ACP5	1	0	3.00147	0	5	0	3.13334	0	FALSE	FALSE	0.915584	NMD insensitive	1	0	0.968096	1
ACP6	0	0	0	0	6	0	3.76001	0	FALSE	FALSE	NA	no z-score	1	0	0.210084	1
ACPP	1	0	3.00147	0	7	1	4.38668	13.5062	FALSE	FALSE	0.372649	intermediate	0.0263158	Inf	10.7759	0.193116
ACPT	0	0	0	0	4	0	2.50667	0	FALSE	FALSE	NA	no z-score	1	0	0.285171	1
ACR	0	0	0	0	6	0	3.76001	0	FALSE	FALSE	NA	no z-score	1	0	0.210084	1
ACRBP	3	0	9.00441	0	14	0	8.77336	0	FALSE	FALSE	0.241304	NMD sensitive	1	0	1.02364	1
ACRC	2	0	6.00294	0	9	3	5.64002	40.5186	FALSE	FALSE	0.00507614	NMD sensitive	4.02483e-05	Inf	43.7879	0.000790039
ACRV1	0	0	0	0	0	0	0	0	FALSE	FALSE	NA	no z-score	1	0	1	1
ACSBG1	2	0	6.00294	0	16	1	10.0267	13.5062	FALSE	FALSE	0.587785	NMD insensitive	0.0185441	Inf	9.21275	0.144306
ACSBG2	0	0	0	0	13	1	8.14669	13.5062	FALSE	FALSE	0.215279	NMD sensitive	1	0	1.58595	1
ACSF2	1	0	3.00147	0	12	3	7.52002	40.5186	FALSE	FALSE	0.808148	NMD insensitive	0.00746606	Inf	19.4994	0.0661867
ACSF3	2	0	6.00294	0	6	0	3.76001	0	FALSE	FALSE	0.216216	NMD sensitive	1	0	1.4712	1
ACSL1	1	0	3.00147	0	8	0	5.01335	0	FALSE	FALSE	0.104839	NMD sensitive	1	0	0.665431	1
ACSL3	1	0	3.00147	0	4	0	2.50667	0	TRUE	TRUE	0.0148515	NMD sensitive	1	0	1.1411	1
ACSL4	1	0	3.00147	0	5	1	3.13334	13.5062	FALSE	FALSE	0.0611621	NMD sensitive	0.0175439	Inf	14.0434	0.137539
ACSL5	4	0	12.0059	0	11	0	6.89335	0	FALSE	FALSE	0.522955	NMD insensitive	1	0	1.6477	1
ACSL6	0	0	0	0	11	0	6.89335	0	TRUE	TRUE	0.459986	NMD insensitive	1	0	0.126689	1
ACSM1	1	0	3.00147	0	28	1	17.5467	13.5062	FALSE	FALSE	0.579328	NMD insensitive	0.258824	Inf	3.12973	1
ACSM2A	5	0	15.0074	0	26	1	16.2934	13.5062	FALSE	FALSE	0.731211	NMD insensitive	0.00139906	Inf	13.4275	0.0156681
ACSM2B	5	0	15.0074	0	19	3	11.9067	40.5186	FALSE	FALSE	0.541168	NMD insensitive	3.91843e-08	Inf	51.4929	2.31727e-06
ACSM3	2	1	6.00294	48.6381	3	1	1.88001	13.5062	FALSE	FALSE	0.214689	NMD sensitive	1	0.859091	0.710601	1
ACSM4	3	0	9.00441	0	11	0	6.89335	0	FALSE	FALSE	0.471926	NMD insensitive	1	0	1.26745	1
ACSM5	2	0	6.00294	0	19	1	11.9067	13.5062	FALSE	FALSE	0.471238	NMD insensitive	0.0237996	Inf	7.87081	0.180478
ACSS1	1	0	3.00147	0	9	2	5.64002	27.0124	FALSE	FALSE	0.163059	NMD sensitive	0.0117647	Inf	16.8811	0.0999009
ACSS2	4	0	12.0059	0	3	0	1.88001	0	FALSE	FALSE	0.481425	NMD insensitive	1	0	4.51592	1
ACSS3	3	0	9.00441	0	17	0	10.6534	0	FALSE	FALSE	0.500309	NMD insensitive	1	0	0.8585	1
ACTA1	0	0	0	0	16	0	10.0267	0	FALSE	FALSE	0.755556	NMD insensitive	1	0	0.090689	1
ACTA2	0	0	0	0	2	1	1.25334	13.5062	FALSE	FALSE	NA	no z-score	1	0	6.43766	1
ACTB	0	1	0	48.6381	7	1	4.38668	13.5062	FALSE	FALSE	0.159763	NMD sensitive	0.00399228	0	0.0542522	0.038557
ACTBL2	0	0	0	0	11	0	6.89335	0	FALSE	FALSE	NA	no z-score	1	0	0.126689	1
ACTC1	1	0	3.00147	0	13	0	8.14669	0	FALSE	FALSE	NA	no z-score	1	0	0.437477	1
ACTG1	1	0	3.00147	0	7	0	4.38668	0	FALSE	FALSE	0.147727	NMD sensitive	1	0	0.742846	1
ACTG2	1	0	3.00147	0	4	0	2.50667	0	FALSE	FALSE	0.772485	NMD insensitive	1	0	1.1411	1
ACTL6A	5	0	15.0074	0	4	0	2.50667	0	FALSE	FALSE	0.227272	NMD sensitive	1	0	4.56483	1
ACTL6B	2	0	6.00294	0	7	1	4.38668	13.5062	FALSE	FALSE	0.433906	NMD insensitive	0.00156022	Inf	18.8588	0.0169252
ACTL7A	0	0	0	0	10	1	6.26669	13.5062	FALSE	FALSE	NA	no z-score	1	0	1.99626	1
ACTL7B	0	0	0	0	13	1	8.14669	13.5062	FALSE	FALSE	NA	no z-score	1	0	1.58595	1
ACTL8	2	0	6.00294	0	10	0	6.26669	0	FALSE	FALSE	0.32224	intermediate	1	0	0.963705	1
ACTL9	0	0	0	0	18	0	11.28	0	FALSE	FALSE	NA	no z-score	1	0	0.081433	1
ACTN1	2	0	6.00294	0	17	0	10.6534	0	FALSE	FALSE	NA	no z-score	1	0	0.600937	1
ACTN2	4	0	12.0059	0	25	1	15.6667	13.5062	FALSE	FALSE	0.822324	NMD insensitive	0.00337932	Inf	11.3199	0.0337816
ACTN4	1	0	3.00147	0	17	0	10.6534	0	FALSE	FALSE	0.163768	NMD sensitive	1	0	0.343375	1
ACTR10	0	0	0	0	1	0	0.626669	0	FALSE	FALSE	NA	no z-score	1	0	0.614753	1
ACTR1A	0	0	0	0	4	0	2.50667	0	FALSE	FALSE	0.812734	NMD insensitive	1	0	0.285171	1
ACTR1B	0	0	0	0	6	0	3.76001	0	FALSE	FALSE	NA	no z-score	1	0	0.210084	1
ACTR3	1	0	3.00147	0	2	0	1.25334	0	FALSE	FALSE	0.925	NMD insensitive	1	0	1.7758	1
ACTR3B	0	0	0	0	9	0	5.64002	0	FALSE	FALSE	NA	no z-score	1	0	0.150602	1
ACTR5	0	0	0	0	7	1	4.38668	13.5062	FALSE	FALSE	0.634703	NMD insensitive	1	0	2.69298	1
ACTR6	3	0	9.00441	0	0	0	0	0	FALSE	FALSE	0.0456989	NMD sensitive	1	0	10.0044	1
ACTR8	3	0	9.00441	0	5	0	3.13334	0	FALSE	FALSE	0.413817	NMD insensitive	1	0	2.42042	1
ACTRT1	0	0	0	0	18	1	11.28	13.5062	FALSE	FALSE	NA	no z-score	1	0	1.18128	1
ACTRT2	0	0	0	0	22	2	13.7867	27.0124	FALSE	FALSE	NA	no z-score	1	0	1.89443	1
ACVR1	0	0	0	0	6	1	3.76001	13.5062	TRUE	FALSE	NA	no z-score	1	0	3.04752	1
ACVR1B	9	1	27.0132	48.6381	3	0	1.88001	0	FALSE	FALSE	0.107231	NMD sensitive	0.135198	0	0.195954	0.862218
ACVR1C	0	0	0	0	5	0	3.13334	0	FALSE	FALSE	NA	no z-score	1	0	0.241935	1
ACVR2A	4	0	12.0059	0	6	0	3.76001	0	FALSE	FALSE	0.45943	NMD insensitive	1	0	2.73232	1
ACVR2B	2	0	6.00294	0	14	0	8.77336	0	FALSE	FALSE	0.474026	NMD insensitive	1	0	0.716534	1
ACVRL1	0	0	0	0	17	1	10.6534	13.5062	FALSE	FALSE	0.329092	intermediate	1	0	1.24481	1
ACY1	1	0	3.00147	0	4	0	2.50667	0	FALSE	FALSE	0.303965	intermediate	1	0	1.1411	1
ACY3	1	0	3.00147	0	4	0	2.50667	0	FALSE	FALSE	0.576159	NMD insensitive	1	0	1.1411	1
ACYP2	0	0	0	0	1	0	0.626669	0	FALSE	FALSE	NA	no z-score	1	0	0.614753	1
ADA	0	0	0	0	10	1	6.26669	13.5062	FALSE	FALSE	0.145349	NMD sensitive	1	0	1.99626	1
ADAD1	3	0	9.00441	0	11	0	6.89335	0	FALSE	FALSE	0.527774	NMD insensitive	1	0	1.26745	1
ADAD2	0	0	0	0	17	2	10.6534	27.0124	FALSE	FALSE	0.10582	NMD sensitive	1	0	2.40381	1
ADAL	5	0	15.0074	0	5	0	3.13334	0	FALSE	FALSE	0.227088	NMD sensitive	1	0	3.87274	1
ADAM10	2	1	6.00294	48.6381	3	0	1.88001	0	FALSE	FALSE	0.268622	NMD sensitive	0.0175439	0	0.048986	0.137539
ADAM11	5	1	15.0074	48.6381	7	0	4.38668	0	FALSE	FALSE	0.405415	NMD insensitive	0.00475942	0	0.0598664	0.0449971
ADAM12	0	1	0	48.6381	16	0	10.0267	0	FALSE	FALSE	0.337644	intermediate	1.59164e-11	0	0.001827	2.90786e-09
ADAM15	5	0	15.0074	0	13	1	8.14669	13.5062	FALSE	FALSE	0.521106	NMD insensitive	6.99515e-05	Inf	25.3869	0.00123189
ADAM17	1	0	3.00147	0	6	1	3.76001	13.5062	FALSE	FALSE	0.302533	intermediate	0.0263158	Inf	12.1945	0.193116
ADAM18	5	0	15.0074	0	16	0	10.0267	0	FALSE	FALSE	0.45574	NMD insensitive	1	0	1.45169	1
ADAM19	4	0	12.0059	0	21	0	13.16	0	FALSE	FALSE	0.325052	intermediate	1	0	0.918492	1
ADAM20	0	0	0	0	10	1	6.26669	13.5062	FALSE	FALSE	NA	no z-score	1	0	1.99626	1
ADAM21	0	0	0	0	14	1	8.77336	13.5062	FALSE	FALSE	NA	no z-score	1	0	1.48426	1
ADAM2	0	0	0	0	22	1	13.7867	13.5062	FALSE	FALSE	0.495197	NMD insensitive	1	0	0.981031	1
ADAM23	11	3	33.0162	145.914	14	0	8.77336	0	FALSE	FALSE	0.480458	NMD insensitive	6.69911e-07	0	0.0236907	2.53756e-05
ADAM28	12	0	36.0176	0	20	1	12.5334	13.5062	FALSE	FALSE	0.504729	NMD insensitive	5.36501e-07	Inf	39.6787	2.10087e-05
ADAM29	0	0	0	0	33	1	20.6801	13.5062	FALSE	FALSE	NA	no z-score	1	0	0.669104	1
ADAM30	0	0	0	0	13	0	8.14669	0	FALSE	FALSE	NA	no z-score	1	0	0.109329	1
ADAM32	1	0	3.00147	0	15	1	9.40003	13.5062	FALSE	FALSE	0.614141	NMD insensitive	0.0846154	Inf	5.58135	0.548686
ADAM33	4	0	12.0059	0	15	0	9.40003	0	FALSE	FALSE	0.443696	NMD insensitive	1	0	1.25056	1
ADAM7	3	0	9.00441	0	32	2	20.0534	27.0124	FALSE	FALSE	0.470131	NMD insensitive	0.00194059	Inf	13.3113	0.0206255
ADAM8	1	0	3.00147	0	5	0	3.13334	0	FALSE	FALSE	0.326276	intermediate	1	0	0.968096	1
ADAM9	2	0	6.00294	0	9	0	5.64002	0	FALSE	FALSE	0.287314	NMD sensitive	1	0	1.05466	1
ADAMDEC1	11	0	33.0162	0	25	0	15.6667	0	FALSE	FALSE	0.483443	NMD insensitive	1	0	2.04097	1
ADAMTS10	4	0	12.0059	0	29	2	18.1734	27.0124	FALSE	FALSE	0.535679	NMD insensitive	0.000146867	Inf	19.0017	0.00228502
ADAMTS12	11	1	33.0162	48.6381	43	6	26.9467	81.0373	FALSE	FALSE	0.562349	NMD insensitive	0.0282461	2.01274	2.01164	0.206301
ADAMTS13	5	0	15.0074	0	18	2	11.28	27.0124	FALSE	FALSE	0.391751	intermediate	1.23612e-06	Inf	36.515	4.22027e-05
ADAMTS14	2	1	6.00294	48.6381	18	0	11.28	0	FALSE	FALSE	0.345113	intermediate	1.15224e-08	0	0.0114886	8.16856e-07
ADAMTS15	2	0	6.00294	0	19	2	11.9067	27.0124	FALSE	FALSE	0.429429	NMD insensitive	0.00227917	Inf	15.199	0.0239509
ADAMTS16	7	1	21.0103	48.6381	33	1	20.6801	13.5062	FALSE	FALSE	0.706699	NMD insensitive	0.00558077	0.289458	0.296691	0.0512573
ADAMTS17	3	0	9.00441	0	20	1	12.5334	13.5062	FALSE	FALSE	0.960199	NMD insensitive	0.00600667	Inf	10.7236	0.0542661
ADAMTS18	7	2	21.0103	97.2763	33	2	20.6801	27.0124	FALSE	FALSE	0.483197	NMD insensitive	0.000787449	0.280847	0.289379	0.00962797
ADAMTS19	12	0	36.0176	0	27	1	16.92	13.5062	FALSE	FALSE	0.452999	NMD insensitive	2.70975e-06	Inf	29.9656	8.19e-05
ADAMTS1	1	0	3.00147	0	8	1	5.01335	13.5062	FALSE	FALSE	0.24537	NMD sensitive	0.0363636	Inf	9.65289	0.25795
ADAMTS20	9	0	27.0132	0	37	0	23.1867	0	FALSE	FALSE	0.358119	intermediate	1	0	1.15821	1
ADAMTS2	4	0	12.0059	0	35	2	21.9334	27.0124	FALSE	FALSE	0.498391	NMD insensitive	0.000579215	Inf	15.8863	0.00757545
ADAMTS3	4	1	12.0059	48.6381	22	0	13.7867	0	FALSE	FALSE	0.696316	NMD insensitive	1.72256e-08	0	0.0177196	1.15079e-06
ADAMTS4	1	0	3.00147	0	13	0	8.14669	0	FALSE	FALSE	0.215278	NMD sensitive	1	0	0.437477	1
ADAMTS5	3	0	9.00441	0	30	1	18.8001	13.5062	FALSE	FALSE	0.483788	NMD insensitive	0.0185926	Inf	7.32958	0.144393
ADAMTS6	7	0	21.0103	0	17	1	10.6534	13.5062	FALSE	FALSE	0.518289	NMD insensitive	1.90667e-05	Inf	27.3986	0.000409264
ADAMTS7	7	0	21.0103	0	25	5	15.6667	67.5311	FALSE	FALSE	0.326682	intermediate	2.01612e-12	Inf	90.5031	5.08018e-10
ADAMTS8	2	0	6.00294	0	24	0	15.04	0	FALSE	FALSE	0.554832	NMD insensitive	1	0	0.436591	1
ADAMTS9	10	1	30.0147	48.6381	29	1	18.1734	13.5062	FALSE	FALSE	0.393492	intermediate	0.093068	0.479484	0.472724	0.601478
ADAMTSL1	13	4	39.0191	194.553	32	0	20.0534	0	FALSE	FALSE	0.281328	NMD sensitive	1.17295e-14	0	0.00972035	5.43825e-12
ADAMTSL2	0	0	0	0	6	0	3.76001	0	FALSE	FALSE	0.462883	NMD insensitive	1	0	0.210084	1
ADAMTSL3	10	1	30.0147	48.6381	35	4	21.9334	54.0249	FALSE	FALSE	0.44583	NMD insensitive	0.30731	1.4988	1.49914	1
ADAMTSL4	19	0	57.0279	0	18	2	11.28	27.0124	FALSE	FALSE	0.464623	NMD insensitive	3.14574e-15	Inf	132.37	1.69592e-12
ADAMTSL5	0	0	0	0	9	0	5.64002	0	FALSE	FALSE	NA	no z-score	1	0	0.150602	1
ADAP1	1	0	3.00147	0	6	0	3.76001	0	FALSE	FALSE	0.217434	NMD sensitive	1	0	0.840643	1
ADAP2	2	0	6.00294	0	4	0	2.50667	0	FALSE	FALSE	0.558155	NMD insensitive	1	0	1.99703	1
ADAR	1	0	3.00147	0	13	0	8.14669	0	FALSE	FALSE	0.166667	NMD sensitive	1	0	0.437477	1
ADARB1	1	0	3.00147	0	13	1	8.14669	13.5062	FALSE	FALSE	0.0549272	NMD sensitive	0.0717391	Inf	6.34614	0.47394
ADARB2	1	0	3.00147	0	25	1	15.6667	13.5062	FALSE	FALSE	0.413793	NMD insensitive	0.244318	Inf	3.48276	1
ADAT1	2	0	6.00294	0	3	1	1.88001	13.5062	FALSE	FALSE	0.104458	NMD sensitive	0.00037527	Inf	35.2729	0.00512338
ADAT3	0	0	0	0	6	0	3.76001	0	FALSE	FALSE	NA	no z-score	1	0	0.210084	1
ADCK1	0	0	0	0	10	0	6.26669	0	FALSE	FALSE	0.668367	NMD insensitive	1	0	0.137614	1
ADCK2	1	0	3.00147	0	6	0	3.76001	0	FALSE	FALSE	0.555108	NMD insensitive	1	0	0.840643	1
ADCK4	1	0	3.00147	0	6	0	3.76001	0	FALSE	FALSE	NA	no z-score	1	0	0.840643	1
ADCK5	2	0	6.00294	0	5	0	3.13334	0	FALSE	FALSE	0.542553	NMD insensitive	1	0	1.69426	1
ADCY10	10	0	30.0147	0	41	1	25.6934	13.5062	FALSE	FALSE	0.526404	NMD insensitive	0.000145626	Inf	16.8546	0.0022718
ADCY1	6	0	18.0088	0	32	2	20.0534	27.0124	FALSE	FALSE	0.478503	NMD insensitive	8.64654e-06	Inf	25.292	0.000214702
ADCY2	0	1	0	48.6381	25	3	15.6667	40.5186	FALSE	FALSE	0.635153	NMD insensitive	1.66101e-05	0	0.0501854	0.000368104
ADCY3	7	0	21.0103	0	19	0	11.9067	0	FALSE	FALSE	0.226871	NMD sensitive	1	0	1.70534	1
ADCY4	3	1	9.00441	48.6381	21	0	13.16	0	FALSE	FALSE	0.383135	intermediate	8.56075e-09	0	0.0142335	6.45246e-07
ADCY5	3	0	9.00441	0	39	0	24.4401	0	FALSE	FALSE	0.254387	NMD sensitive	1	0	0.393254	1
ADCY6	0	0	0	0	18	1	11.28	13.5062	FALSE	FALSE	0.493562	NMD insensitive	1	0	1.18128	1
ADCY7	3	0	9.00441	0	18	1	11.28	13.5062	FALSE	FALSE	0.22608	NMD sensitive	0.00438544	Inf	11.8181	0.0417852
ADCY8	2	1	6.00294	48.6381	75	4	47.0001	54.0249	FALSE	FALSE	0.408447	NMD insensitive	3.56637e-06	0.142337	0.161727	0.000102448
ADCY9	4	0	12.0059	0	29	0	18.1734	0	FALSE	FALSE	0.30662	intermediate	1	0	0.67833	1
ADCYAP1	0	0	0	0	8	0	5.01335	0	FALSE	FALSE	NA	no z-score	1	0	0.166297	1
ADCYAP1R1	5	0	15.0074	0	19	0	11.9067	0	FALSE	FALSE	0.403395	NMD insensitive	1	0	1.24024	1
ADD1	2	0	6.00294	0	8	1	5.01335	13.5062	FALSE	FALSE	0.120901	NMD sensitive	0.0026087	Inf	16.8934	0.0268419
ADD2	1	0	3.00147	0	21	1	13.16	13.5062	FALSE	FALSE	0.317476	intermediate	0.227586	Inf	4.0993	1
ADD3	1	0	3.00147	0	8	0	5.01335	0	FALSE	FALSE	0.0322581	NMD sensitive	1	0	0.665431	1
ADH1A	3	0	9.00441	0	7	1	4.38668	13.5062	FALSE	FALSE	0.283933	NMD sensitive	0.000152555	Inf	26.9417	0.00232056
ADH1B	0	0	0	0	17	0	10.6534	0	FALSE	FALSE	0.769953	NMD insensitive	1	0	0.0858121	1
ADH5	1	0	3.00147	0	2	0	1.25334	0	FALSE	FALSE	0.400881	NMD insensitive	1	0	1.7758	1
ADH6	0	0	0	0	7	1	4.38668	13.5062	FALSE	FALSE	NA	no z-score	1	0	2.69298	1
ADH7	2	0	6.00294	0	9	0	5.64002	0	FALSE	FALSE	0.365741	intermediate	1	0	1.05466	1
ADHFE1	2	0	6.00294	0	5	1	3.13334	13.5062	FALSE	FALSE	0.347075	intermediate	0.00083212	Inf	24.5772	0.00991275
ADI1	0	0	0	0	3	0	1.88001	0	FALSE	FALSE	NA	no z-score	1	0	0.347222	1
ADIPOQ	0	0	0	0	3	0	1.88001	0	FALSE	FALSE	NA	no z-score	1	0	0.347222	1
ADIPOR1	2	0	6.00294	0	8	0	5.01335	0	FALSE	FALSE	0.83278	NMD insensitive	1	0	1.16457	1
ADIPOR2	1	0	3.00147	0	3	0	1.88001	0	FALSE	FALSE	NA	no z-score	1	0	1.3894	1
ADK	3	0	9.00441	0	7	0	4.38668	0	FALSE	FALSE	0.136779	NMD sensitive	1	0	1.85725	1
ADM	0	0	0	0	1	0	0.626669	0	FALSE	FALSE	NA	no z-score	1	0	0.614753	1
ADM2	0	0	0	0	1	0	0.626669	0	FALSE	FALSE	NA	no z-score	1	0	0.614753	1
ADNP2	0	0	0	0	12	0	7.52002	0	FALSE	FALSE	NA	no z-score	1	0	0.117371	1
ADNP	0	0	0	0	9	1	5.64002	13.5062	FALSE	FALSE	NA	no z-score	1	0	2.18467	1
ADO	0	0	0	0	4	1	2.50667	13.5062	FALSE	FALSE	NA	no z-score	1	0	4.13674	1
ADORA1	0	0	0	0	6	0	3.76001	0	FALSE	FALSE	NA	no z-score	1	0	0.210084	1
ADORA2A	0	0	0	0	9	0	5.64002	0	FALSE	FALSE	NA	no z-score	1	0	0.150602	1
ADORA2B	0	0	0	0	3	0	1.88001	0	FALSE	FALSE	NA	no z-score	1	0	0.347222	1
ADORA3	0	0	0	0	9	0	5.64002	0	FALSE	FALSE	NA	no z-score	1	0	0.150602	1
ADPGK	0	0	0	0	3	1	1.88001	13.5062	FALSE	FALSE	NA	no z-score	1	0	5.03687	1
ADPRH	2	0	6.00294	0	4	1	2.50667	13.5062	FALSE	FALSE	0.0126582	NMD sensitive	0.00083212	Inf	28.9694	0.00991275
ADPRHL1	0	0	0	0	11	0	6.89335	0	FALSE	FALSE	0.920455	NMD insensitive	1	0	0.126689	1
ADPRHL2	0	0	0	0	10	0	6.26669	0	FALSE	FALSE	NA	no z-score	1	0	0.137614	1
ADRA1A	2	1	6.00294	48.6381	17	0	10.6534	0	FALSE	FALSE	0.609603	NMD insensitive	1.15224e-08	0	0.0121064	8.16856e-07
ADRA1B	0	0	0	0	8	0	5.01335	0	FALSE	FALSE	NA	no z-score	1	0	0.166297	1
ADRA1D	0	0	0	0	8	2	5.01335	27.0124	FALSE	FALSE	NA	no z-score	1	0	4.65837	1
ADRA2A	0	0	0	0	7	0	4.38668	0	FALSE	FALSE	NA	no z-score	1	0	0.185643	1
ADRA2B	0	0	0	0	19	3	11.9067	40.5186	FALSE	FALSE	NA	no z-score	1	0	3.21683	1
ADRA2C	0	0	0	0	3	0	1.88001	0	FALSE	FALSE	NA	no z-score	1	0	0.347222	1
ADRB1	0	0	0	0	5	0	3.13334	0	FALSE	FALSE	NA	no z-score	1	0	0.241935	1
ADRB2	0	0	0	0	10	1	6.26669	13.5062	FALSE	FALSE	NA	no z-score	1	0	1.99626	1
ADRB3	0	0	0	0	2	1	1.25334	13.5062	FALSE	FALSE	NA	no z-score	1	0	6.43766	1
ADRBK1	1	0	3.00147	0	9	0	5.64002	0	FALSE	FALSE	0.329934	intermediate	1	0	0.60263	1
ADRBK2	2	0	6.00294	0	9	0	5.64002	0	FALSE	FALSE	0.240602	NMD sensitive	1	0	1.05466	1
ADRM1	0	0	0	0	3	1	1.88001	13.5062	FALSE	FALSE	0.445149	NMD insensitive	1	0	5.03687	1
ADSL	2	0	6.00294	0	6	0	3.76001	0	FALSE	FALSE	0.0736661	NMD sensitive	1	0	1.4712	1
ADSS	2	1	6.00294	48.6381	3	0	1.88001	0	FALSE	FALSE	0.169697	NMD sensitive	0.0175439	0	0.048986	0.137539
ADSSL1	3	0	9.00441	0	13	1	8.14669	13.5062	FALSE	FALSE	0.253574	NMD sensitive	0.00130515	Inf	15.8665	0.0148169
AEBP1	1	0	3.00147	0	12	1	7.52002	13.5062	FALSE	FALSE	0.419766	NMD insensitive	0.0717391	Inf	6.81291	0.47394
AEBP2	1	0	3.00147	0	4	0	2.50667	0	FALSE	FALSE	0.383886	intermediate	1	0	1.1411	1
AEN	0	0	0	0	6	1	3.76001	13.5062	FALSE	FALSE	NA	no z-score	1	0	3.04752	1
AFAP1	2	0	6.00294	0	17	2	10.6534	27.0124	FALSE	FALSE	0.295918	NMD sensitive	0.00175321	Inf	16.8337	0.0188949
AFAP1L1	1	0	3.00147	0	14	2	8.77336	27.0124	FALSE	FALSE	NA	no z-score	0.0240727	Inf	11.469	0.181658
AFAP1L2	0	0	0	0	15	0	9.40003	0	FALSE	FALSE	0.477899	NMD insensitive	1	0	0.0961536	1
AFF1	8	0	24.0118	0	18	2	11.28	27.0124	TRUE	FALSE	0.470413	NMD insensitive	4.80398e-09	Inf	57.0552	3.92392e-07
AFF2	9	0	27.0132	0	39	3	24.4401	40.5186	FALSE	FALSE	0.322916	intermediate	2.63021e-09	Inf	45.7181	2.36749e-07
AFF3	6	1	18.0088	48.6381	25	2	15.6667	27.0124	TRUE	FALSE	0.457315	NMD insensitive	0.293375	0.622692	0.643636	1
AFF4	9	1	27.0132	48.6381	11	1	6.89335	13.5062	TRUE	FALSE	0.167052	NMD sensitive	1	1.10098	1.03715	1
AFG3L2	0	0	0	0	10	1	6.26669	13.5062	FALSE	FALSE	0.164444	NMD sensitive	1	0	1.99626	1
AFM	2	0	6.00294	0	16	1	10.0267	13.5062	FALSE	FALSE	0.459972	NMD insensitive	0.0185441	Inf	9.21275	0.144306
AFMID	0	0	0	0	8	0	5.01335	0	FALSE	FALSE	NA	no z-score	1	0	0.166297	1
AFP	5	0	15.0074	0	11	0	6.89335	0	FALSE	FALSE	0.515929	NMD insensitive	1	0	2.02795	1
AFTPH	5	0	15.0074	0	10	0	6.26669	0	FALSE	FALSE	0.764373	NMD insensitive	1	0	2.20284	1
AGA	0	0	0	0	3	0	1.88001	0	FALSE	FALSE	0.390411	intermediate	1	0	0.347222	1
AGAP11	0	0	0	0	30	0	18.8001	0	FALSE	FALSE	NA	no z-score	1	0	0.0505049	1
AGAP1	10	0	30.0147	0	19	2	11.9067	27.0124	FALSE	FALSE	0.337144	intermediate	3.59175e-10	Inf	67.3136	4.2266e-08
AGAP2	3	0	9.00441	0	9	0	5.64002	0	FALSE	FALSE	0.376366	intermediate	1	0	1.50668	1
AGAP3	2	0	6.00294	0	14	0	8.77336	0	FALSE	FALSE	0.281099	NMD sensitive	1	0	0.716534	1
AGAP5	0	0	0	0	2	0	1.25334	0	FALSE	FALSE	NA	no z-score	1	0	0.443786	1
AGAP6	0	0	0	0	0	1	0	13.5062	FALSE	FALSE	NA	no z-score	1	0	14.5062	1
AGBL1	7	0	21.0103	0	27	2	16.92	27.0124	FALSE	FALSE	0.614586	NMD insensitive	5.00198e-07	Inf	34.4063	1.9654e-05
AGBL2	1	0	3.00147	0	8	1	5.01335	13.5062	FALSE	FALSE	0.460733	NMD insensitive	0.0363636	Inf	9.65289	0.25795
AGBL3	5	0	15.0074	0	3	0	1.88001	0	FALSE	FALSE	0.988889	NMD insensitive	1	0	5.5581	1
AGBL4	2	0	6.00294	0	9	0	5.64002	0	FALSE	FALSE	0.521569	NMD insensitive	1	0	1.05466	1
AGBL5	8	1	24.0118	48.6381	12	0	7.52002	0	FALSE	FALSE	0.323801	intermediate	0.000327018	0	0.0591409	0.00459451
AGER	0	0	0	0	3	0	1.88001	0	FALSE	FALSE	0.647399	NMD insensitive	1	0	0.347222	1
AGFG1	0	1	0	48.6381	3	0	1.88001	0	FALSE	FALSE	0.331607	intermediate	0.000784314	0	0.00699506	0.0095947
AGFG2	1	0	3.00147	0	7	0	4.38668	0	FALSE	FALSE	0.164234	NMD sensitive	1	0	0.742846	1
AGGF1	2	0	6.00294	0	7	1	4.38668	13.5062	FALSE	FALSE	0.133333	NMD sensitive	0.00156022	Inf	18.8588	0.0169252
AGK	3	0	9.00441	0	1	0	0.626669	0	FALSE	FALSE	0.280939	NMD sensitive	1	0	6.15025	1
AGL	13	1	39.0191	48.6381	12	0	7.52002	0	FALSE	FALSE	0.430183	NMD insensitive	0.00237146	0	0.0946262	0.0248869
AGMAT	1	0	3.00147	0	11	1	6.89335	13.5062	FALSE	FALSE	0.00787402	NMD sensitive	0.0592885	Inf	7.35381	0.40235
AGPAT1	0	0	0	0	2	0	1.25334	0	FALSE	FALSE	0.0240385	NMD sensitive	1	0	0.443786	1
AGPAT2	1	0	3.00147	0	5	0	3.13334	0	FALSE	FALSE	0.140873	NMD sensitive	1	0	0.968096	1
AGPAT3	1	0	3.00147	0	7	0	4.38668	0	FALSE	FALSE	NA	no z-score	1	0	0.742846	1
AGPAT4	0	0	0	0	8	0	5.01335	0	FALSE	FALSE	0.171013	NMD sensitive	1	0	0.166297	1
AGPAT5	4	0	12.0059	0	7	1	4.38668	13.5062	FALSE	FALSE	0.305365	intermediate	2.20942e-05	Inf	35.0246	0.000455278
AGPS	1	0	3.00147	0	7	1	4.38668	13.5062	FALSE	FALSE	0.202703	NMD sensitive	0.0263158	Inf	10.7759	0.193116
AGR2	1	0	3.00147	0	4	1	2.50667	13.5062	FALSE	FALSE	0.942857	NMD insensitive	0.0175439	Inf	16.5531	0.137539
AGRN	10	0	30.0147	0	28	1	17.5467	13.5062	FALSE	FALSE	0.282839	NMD sensitive	2.12132e-05	Inf	24.258	0.000451574
AGRP	0	0	0	0	3	1	1.88001	13.5062	FALSE	FALSE	NA	no z-score	1	0	5.03687	1
AGT	0	0	0	0	13	2	8.14669	27.0124	FALSE	FALSE	NA	no z-score	1	0	3.06257	1
AGTPBP1	7	0	21.0103	0	8	0	5.01335	0	FALSE	FALSE	0.273379	NMD sensitive	1	0	3.66024	1
AGTR1	0	0	0	0	10	1	6.26669	13.5062	FALSE	FALSE	NA	no z-score	1	0	1.99626	1
AGTR2	0	0	0	0	8	0	5.01335	0	FALSE	FALSE	NA	no z-score	1	0	0.166297	1
AGXT	0	0	0	0	14	0	8.77336	0	FALSE	FALSE	NA	no z-score	1	0	0.102319	1
AGXT2	3	0	9.00441	0	8	0	5.01335	0	FALSE	FALSE	0.660995	NMD insensitive	1	0	1.6637	1
AHCTF1	6	1	18.0088	48.6381	13	3	8.14669	40.5186	FALSE	FALSE	0.226477	NMD sensitive	0.259613	1.87268	1.73828	1
AHCY	0	0	0	0	8	0	5.01335	0	FALSE	FALSE	0	NMD sensitive	1	0	0.166297	1
AHCYL1	2	0	6.00294	0	8	0	5.01335	0	FALSE	FALSE	NA	no z-score	1	0	1.16457	1
AHCYL2	3	0	9.00441	0	2	0	1.25334	0	FALSE	FALSE	0.521729	NMD insensitive	1	0	4.43982	1
AHDC1	0	0	0	0	23	1	14.4134	13.5062	FALSE	FALSE	NA	no z-score	1	0	0.941144	1
AHI1	10	0	30.0147	0	2	1	1.25334	13.5062	FALSE	FALSE	0.193087	NMD sensitive	8.98896e-11	Inf	199.662	1.30239e-08
AHNAK2	0	0	0	0	121	7	75.8269	94.5435	FALSE	FALSE	NA	no z-score	1	0	1.24362	1
AHNAK	0	0	0	0	62	1	38.8534	13.5062	FALSE	FALSE	NA	no z-score	1	0	0.363989	1
AHR	3	0	9.00441	0	6	1	3.76001	13.5062	FALSE	FALSE	0.565716	NMD insensitive	0.000152555	Inf	30.4886	0.00232056
AHRR	2	0	6.00294	0	8	0	5.01335	0	FALSE	FALSE	0.622378	NMD insensitive	1	0	1.16457	1
AHSA1	0	0	0	0	8	0	5.01335	0	FALSE	FALSE	NA	no z-score	1	0	0.166297	1
AHSG	0	0	0	0	11	0	6.89335	0	FALSE	FALSE	NA	no z-score	1	0	0.126689	1
AICDA	0	0	0	0	9	0	5.64002	0	FALSE	FALSE	NA	no z-score	1	0	0.150602	1
AIDA	0	0	0	0	0	1	0	13.5062	FALSE	FALSE	NA	no z-score	1	0	14.5062	1
AIF1	0	0	0	0	4	0	2.50667	0	FALSE	FALSE	NA	no z-score	1	0	0.285171	1
AIFM1	0	0	0	0	4	0	2.50667	0	FALSE	FALSE	NA	no z-score	1	0	0.285171	1
AIFM2	0	0	0	0	9	0	5.64002	0	FALSE	FALSE	NA	no z-score	1	0	0.150602	1
AIFM3	2	0	6.00294	0	10	0	6.26669	0	FALSE	FALSE	0.45933	NMD insensitive	1	0	0.963705	1
AIM1	9	2	27.0132	97.2763	24	0	15.04	0	FALSE	FALSE	0.41425	NMD insensitive	2.02106e-09	0	0.0177709	1.88204e-07
AIM1L	2	0	6.00294	0	14	1	8.77336	13.5062	FALSE	FALSE	0.506614	NMD insensitive	0.0168582	Inf	10.3942	0.137539
AIM2	2	0	6.00294	0	6	0	3.76001	0	FALSE	FALSE	0.866197	NMD insensitive	1	0	1.4712	1
AIMP1	1	0	3.00147	0	2	0	1.25334	0	FALSE	FALSE	0.00452489	NMD sensitive	1	0	1.7758	1
AIMP2	0	0	0	0	2	0	1.25334	0	FALSE	FALSE	0.949721	NMD insensitive	1	0	0.443786	1
AIP	2	0	6.00294	0	2	0	1.25334	0	FALSE	FALSE	0.127037	NMD sensitive	1	0	3.10781	1
AIPL1	1	0	3.00147	0	12	0	7.52002	0	FALSE	FALSE	0.574468	NMD insensitive	1	0	0.469655	1
AIRE	0	0	0	0	10	2	6.26669	27.0124	FALSE	FALSE	NA	no z-score	1	0	3.85491	1
AJAP1	2	0	6.00294	0	16	0	10.0267	0	FALSE	FALSE	0.475738	NMD insensitive	1	0	0.63509	1
AK1	0	0	0	0	2	0	1.25334	0	FALSE	FALSE	NA	no z-score	1	0	0.443786	1
AK3	1	0	3.00147	0	4	0	2.50667	0	FALSE	FALSE	0.0078125	NMD sensitive	1	0	1.1411	1
AK5	5	0	15.0074	0	13	0	8.14669	0	FALSE	FALSE	0.297725	NMD sensitive	1	0	1.75007	1
AK7	7	0	21.0103	0	12	0	7.52002	0	FALSE	FALSE	0.512369	NMD insensitive	1	0	2.58336	1
AKAP10	3	0	9.00441	0	3	1	1.88001	13.5062	FALSE	FALSE	0.0731707	NMD sensitive	2.69215e-05	Inf	50.3909	0.000546212
AKAP11	12	0	36.0176	0	18	0	11.28	0	FALSE	FALSE	0.457247	NMD insensitive	1	0	3.01446	1
AKAP12	0	0	0	0	29	1	18.1734	13.5062	FALSE	FALSE	NA	no z-score	1	0	0.756581	1
AKAP13	10	1	30.0147	48.6381	21	0	13.16	0	FALSE	FALSE	0.338897	intermediate	1.63817e-05	0	0.0441253	0.000368104
AKAP14	0	0	0	0	5	0	3.13334	0	FALSE	FALSE	NA	no z-score	1	0	0.241935	1
AKAP1	2	0	6.00294	0	21	3	13.16	40.5186	FALSE	FALSE	0.424479	NMD insensitive	0.000541948	Inf	20.5333	0.00717911
AKAP3	6	0	18.0088	0	18	0	11.28	0	FALSE	FALSE	0.45311	NMD insensitive	1	0	1.54795	1
AKAP4	3	0	9.00441	0	25	0	15.6667	0	FALSE	FALSE	0.497198	NMD insensitive	1	0	0.600263	1
AKAP5	0	0	0	0	1	0	0.626669	0	FALSE	FALSE	NA	no z-score	1	0	0.614753	1
AKAP6	10	1	30.0147	48.6381	26	2	16.2934	27.0124	FALSE	FALSE	0.435241	NMD insensitive	1	1.0329	1.0121	1
AKAP7	5	0	15.0074	0	1	0	0.626669	0	FALSE	FALSE	0.308219	intermediate	1	0	9.84058	1
AKAP8	1	0	3.00147	0	17	0	10.6534	0	FALSE	FALSE	0.356406	intermediate	1	0	0.343375	1
AKAP8L	1	0	3.00147	0	5	0	3.13334	0	FALSE	FALSE	0.394144	intermediate	1	0	0.968096	1
AKAP9	36	3	108.053	145.914	43	2	26.9467	27.0124	TRUE	FALSE	0.3413	intermediate	0.365425	0.740469	0.744034	1
AKIRIN2	4	0	12.0059	0	5	0	3.13334	0	FALSE	FALSE	0.183549	NMD sensitive	1	0	3.14658	1
AKNA	1	0	3.00147	0	25	1	15.6667	13.5062	FALSE	FALSE	0.493573	NMD insensitive	0.244318	Inf	3.48276	1
AKNAD1	7	0	21.0103	0	8	0	5.01335	0	FALSE	FALSE	0.397388	intermediate	1	0	3.66024	1
AKR1A1	1	0	3.00147	0	7	0	4.38668	0	FALSE	FALSE	0.061674	NMD sensitive	1	0	0.742846	1
AKR1B10	2	0	6.00294	0	18	1	11.28	13.5062	FALSE	FALSE	0.433911	NMD insensitive	0.0208874	Inf	8.27247	0.159123
AKR1B1	0	1	0	48.6381	11	0	6.89335	0	FALSE	FALSE	NA	no z-score	4.31188e-09	0	0.00255225	3.58272e-07
AKR1B15	2	0	6.00294	0	6	0	3.76001	0	FALSE	FALSE	0.540203	NMD insensitive	1	0	1.4712	1
AKR1C3	1	0	3.00147	0	3	0	1.88001	0	FALSE	FALSE	0.723231	NMD insensitive	1	0	1.3894	1
AKR1C4	0	0	0	0	7	0	4.38668	0	FALSE	FALSE	0.531646	NMD insensitive	1	0	0.185643	1
AKR1D1	3	0	9.00441	0	13	0	8.14669	0	FALSE	FALSE	0.323529	intermediate	1	0	1.09377	1
AKR1E2	0	0	0	0	6	0	3.76001	0	FALSE	FALSE	0.828947	NMD insensitive	1	0	0.210084	1
AKR7A2	1	0	3.00147	0	2	1	1.25334	13.5062	FALSE	FALSE	0.381462	intermediate	0.00490196	Inf	25.7601	0.0453461
AKR7A3	1	0	3.00147	0	5	1	3.13334	13.5062	FALSE	FALSE	0.501628	NMD insensitive	0.0175439	Inf	14.0434	0.137539
AKT1	0	0	0	0	12	1	7.52002	13.5062	TRUE	FALSE	NA	no z-score	1	0	1.7026	1
AKT1S1	0	1	0	48.6381	1	0	0.626669	0	FALSE	FALSE	0.16695	NMD sensitive	0.02	0	0.0123847	0.153422
AKT2	0	0	0	0	8	0	5.01335	0	TRUE	FALSE	NA	no z-score	1	0	0.166297	1
AKT3	4	0	12.0059	0	4	1	2.50667	13.5062	FALSE	FALSE	0.179104	NMD sensitive	1.05211e-05	Inf	53.802	0.000252222
ALAD	0	0	0	0	4	0	2.50667	0	FALSE	FALSE	NA	no z-score	1	0	0.285171	1
ALAS1	1	0	3.00147	0	8	1	5.01335	13.5062	FALSE	FALSE	0.392036	intermediate	0.0363636	Inf	9.65289	0.25795
ALAS2	1	0	3.00147	0	10	1	6.26669	13.5062	FALSE	FALSE	0.447455	NMD insensitive	0.0474308	Inf	7.98799	0.326467
ALB	2	0	6.00294	0	19	0	11.9067	0	FALSE	FALSE	0.507177	NMD insensitive	1	0	0.542582	1
ALCAM	2	0	6.00294	0	5	0	3.13334	0	FALSE	FALSE	0.441734	NMD insensitive	1	0	1.69426	1
ALDH16A1	7	0	21.0103	0	15	2	9.40003	27.0124	FALSE	FALSE	0.337928	intermediate	6.84829e-09	Inf	59.2846	5.34536e-07
ALDH18A1	3	0	9.00441	0	7	0	4.38668	0	FALSE	FALSE	0.214166	NMD sensitive	1	0	1.85725	1
ALDH1A1	3	0	9.00441	0	8	0	5.01335	0	FALSE	FALSE	0.134615	NMD sensitive	1	0	1.6637	1
ALDH1A2	2	0	6.00294	0	15	1	9.40003	13.5062	FALSE	FALSE	0.71	NMD insensitive	0.0168582	Inf	9.76787	0.137539
ALDH1A3	2	0	6.00294	0	7	0	4.38668	0	FALSE	FALSE	0.499391	NMD insensitive	1	0	1.30005	1
ALDH1B1	0	0	0	0	11	0	6.89335	0	FALSE	FALSE	NA	no z-score	1	0	0.126689	1
ALDH1L1	4	1	12.0059	48.6381	22	0	13.7867	0	FALSE	FALSE	0.289378	NMD sensitive	1.72256e-08	0	0.0177196	1.15079e-06
ALDH1L2	0	1	0	48.6381	6	0	3.76001	0	FALSE	FALSE	0.2	NMD sensitive	3.41501e-06	0	0.0042323	9.99061e-05
ALDH2	5	0	15.0074	0	8	0	5.01335	0	TRUE	TRUE	0.421591	NMD insensitive	1	0	2.66197	1
ALDH3A1	1	0	3.00147	0	7	2	4.38668	27.0124	FALSE	FALSE	0.359919	intermediate	0.00584893	Inf	20.8089	0.0530477
ALDH3A2	4	0	12.0059	0	2	1	1.25334	13.5062	FALSE	FALSE	0.0714286	NMD sensitive	7.4782e-07	Inf	83.7274	2.72578e-05
ALDH3B2	0	0	0	0	13	1	8.14669	13.5062	FALSE	FALSE	0.413408	NMD insensitive	1	0	1.58595	1
ALDH4A1	2	0	6.00294	0	9	2	5.64002	27.0124	FALSE	FALSE	0.149383	NMD sensitive	0.000283208	Inf	29.5435	0.00403771
ALDH5A1	2	0	6.00294	0	7	0	4.38668	0	FALSE	FALSE	0.00735294	NMD sensitive	1	0	1.30005	1
ALDH6A1	4	0	12.0059	0	3	2	1.88001	27.0124	FALSE	FALSE	NA	no z-score	1.15209e-08	Inf	126.502	8.16856e-07
ALDH7A1	0	0	0	0	6	1	3.76001	13.5062	FALSE	FALSE	NA	no z-score	1	0	3.04752	1
ALDH8A1	1	0	3.00147	0	5	2	3.13334	27.0124	FALSE	FALSE	NA	no z-score	0.00366569	Inf	27.1187	0.0362999
ALDH9A1	1	0	3.00147	0	6	0	3.76001	0	FALSE	FALSE	0.306322	intermediate	1	0	0.840643	1
ALDOA	2	0	6.00294	0	2	0	1.25334	0	FALSE	FALSE	0.145907	NMD sensitive	1	0	3.10781	1
ALDOB	2	0	6.00294	0	6	0	3.76001	0	FALSE	FALSE	0.310826	intermediate	1	0	1.4712	1
ALG10	0	0	0	0	4	2	2.50667	27.0124	FALSE	FALSE	NA	no z-score	1	0	7.98832	1
ALG10B	0	0	0	0	6	0	3.76001	0	FALSE	FALSE	NA	no z-score	1	0	0.210084	1
ALG12	1	1	3.00147	48.6381	4	1	2.50667	13.5062	FALSE	FALSE	0.275676	NMD sensitive	0.154475	0.292213	0.333475	0.978959
ALG13	8	2	24.0118	97.2763	14	2	8.77336	27.0124	FALSE	FALSE	0.353193	intermediate	0.493147	0.743744	0.729462	1
ALG14	0	0	0	0	4	0	2.50667	0	FALSE	FALSE	NA	no z-score	1	0	0.285171	1
ALG1	1	0	3.00147	0	3	0	1.88001	0	FALSE	FALSE	0.0421687	NMD sensitive	1	0	1.3894	1
ALG1L2	0	0	0	0	2	1	1.25334	13.5062	FALSE	FALSE	NA	no z-score	1	0	6.43766	1
ALG2	0	0	0	0	6	0	3.76001	0	FALSE	FALSE	NA	no z-score	1	0	0.210084	1
ALG3	0	0	0	0	8	0	5.01335	0	FALSE	FALSE	NA	no z-score	1	0	0.166297	1
ALG5	0	0	0	0	5	0	3.13334	0	FALSE	FALSE	NA	no z-score	1	0	0.241935	1
ALG6	2	0	6.00294	0	4	0	2.50667	0	FALSE	FALSE	0.133663	NMD sensitive	1	0	1.99703	1
ALG8	5	0	15.0074	0	4	0	2.50667	0	FALSE	FALSE	0.284508	NMD sensitive	1	0	4.56483	1
ALG9	2	0	6.00294	0	2	0	1.25334	0	FALSE	FALSE	0.233217	NMD sensitive	1	0	3.10781	1
ALK	4	3	12.0059	145.914	53	5	33.2134	67.5311	TRUE	FALSE	0.546464	NMD insensitive	4.2371e-07	0.170643	0.177324	1.70528e-05
ALKBH1	1	0	3.00147	0	7	0	4.38668	0	FALSE	FALSE	0.639594	NMD insensitive	1	0	0.742846	1
ALKBH3	0	0	0	0	3	0	1.88001	0	FALSE	FALSE	NA	no z-score	1	0	0.347222	1
ALKBH4	0	0	0	0	4	0	2.50667	0	FALSE	FALSE	NA	no z-score	1	0	0.285171	1
ALKBH5	0	0	0	0	1	0	0.626669	0	FALSE	FALSE	NA	no z-score	1	0	0.614753	1
ALKBH6	1	0	3.00147	0	1	0	0.626669	0	FALSE	FALSE	NA	no z-score	1	0	2.45992	1
ALKBH7	0	0	0	0	1	0	0.626669	0	FALSE	FALSE	NA	no z-score	1	0	0.614753	1
ALKBH8	1	0	3.00147	0	4	0	2.50667	0	FALSE	FALSE	0.938697	NMD insensitive	1	0	1.1411	1
ALLC	0	0	0	0	10	0	6.26669	0	FALSE	FALSE	NA	no z-score	1	0	0.137614	1
ALMS1	17	0	51.025	0	40	3	25.0667	40.5186	FALSE	FALSE	0.557252	NMD insensitive	3.18218e-14	Inf	82.8645	1.31731e-11
ALOX12	2	0	6.00294	0	7	0	4.38668	0	FALSE	FALSE	0.137291	NMD sensitive	1	0	1.30005	1
ALOX12B	2	0	6.00294	0	8	1	5.01335	13.5062	FALSE	FALSE	0.309776	intermediate	0.0026087	Inf	16.8934	0.0268419
ALOX15	1	0	3.00147	0	10	0	6.26669	0	FALSE	FALSE	0.79812	NMD insensitive	1	0	0.55066	1
ALOX15B	0	0	0	0	12	0	7.52002	0	FALSE	FALSE	NA	no z-score	1	0	0.117371	1
ALOX5	1	1	3.00147	48.6381	15	2	9.40003	27.0124	FALSE	FALSE	0.452185	NMD insensitive	0.012935	0.187395	0.21713	0.109518
ALOXE3	3	0	9.00441	0	12	1	7.52002	13.5062	FALSE	FALSE	0.392265	intermediate	0.00130515	Inf	17.0335	0.0148169
ALPI	0	0	0	0	23	0	14.4134	0	FALSE	FALSE	0.446429	NMD insensitive	1	0	0.0648787	1
ALPK1	8	2	24.0118	97.2763	23	1	14.4134	13.5062	FALSE	FALSE	0.385593	intermediate	0.00298274	0.250285	0.239526	0.0300634
ALPK2	19	0	57.0279	0	37	4	23.1867	54.0249	FALSE	FALSE	0.538738	NMD insensitive	2.19632e-19	Inf	132.014	3.1822e-16
ALPK3	6	1	18.0088	48.6381	36	1	22.5601	13.5062	FALSE	FALSE	0.473467	NMD insensitive	0.000700155	0.227241	0.235786	0.00879252
ALPL	2	0	6.00294	0	11	0	6.89335	0	FALSE	FALSE	0.101124	NMD sensitive	1	0	0.887195	1
ALPP	0	1	0	48.6381	17	0	10.6534	0	FALSE	FALSE	0.668942	NMD insensitive	2.918e-12	0	0.00172875	6.83284e-10
ALPPL2	0	0	0	0	7	0	4.38668	0	FALSE	FALSE	0.388372	intermediate	1	0	0.185643	1
ALS2	8	0	24.0118	0	22	1	13.7867	13.5062	FALSE	FALSE	0.695671	NMD insensitive	2.37867e-05	Inf	24.5373	0.000487985
ALS2CL	5	0	15.0074	0	17	0	10.6534	0	FALSE	FALSE	0.683801	NMD insensitive	1	0	1.37363	1
ALS2CR11	3	0	9.00441	0	12	0	7.52002	0	FALSE	FALSE	NA	no z-score	1	0	1.17422	1
ALS2CR12	0	0	0	0	9	1	5.64002	13.5062	FALSE	FALSE	0.128755	NMD sensitive	1	0	2.18467	1
ALX1	0	0	0	0	3	0	1.88001	0	FALSE	FALSE	0.568465	NMD insensitive	1	0	0.347222	1
ALX4	4	0	12.0059	0	9	1	5.64002	13.5062	FALSE	FALSE	0.536285	NMD insensitive	0.000111638	Inf	28.4135	0.00181741
AMACR	1	0	3.00147	0	3	0	1.88001	0	FALSE	FALSE	0.46875	NMD insensitive	1	0	1.3894	1
AMBN	3	1	9.00441	48.6381	15	0	9.40003	0	FALSE	FALSE	0.589955	NMD insensitive	1.13711e-06	0	0.0193795	3.93438e-05
AMBRA1	8	3	24.0118	145.914	9	0	5.64002	0	FALSE	FALSE	0.249775	NMD sensitive	1.56778e-05	0	0.0256396	0.000356482
AMD1	0	0	0	0	1	0	0.626669	0	FALSE	FALSE	0.605714	NMD insensitive	1	0	0.614753	1
AMDHD1	1	0	3.00147	0	5	0	3.13334	0	FALSE	FALSE	NA	no z-score	1	0	0.968096	1
AMDHD2	1	1	3.00147	48.6381	7	0	4.38668	0	FALSE	FALSE	0.0650349	NMD sensitive	9.52925e-05	0	0.0149652	0.00159882
AMELX	0	0	0	0	9	0	5.64002	0	FALSE	FALSE	NA	no z-score	1	0	0.150602	1
AMFR	0	0	0	0	2	0	1.25334	0	FALSE	FALSE	0.121827	NMD sensitive	1	0	0.443786	1
AMH	3	0	9.00441	0	3	0	1.88001	0	FALSE	FALSE	0.858877	NMD insensitive	1	0	3.47375	1
AMHR2	3	0	9.00441	0	12	2	7.52002	27.0124	FALSE	FALSE	0.295628	NMD sensitive	3.42911e-05	Inf	32.8929	0.000679433
AMIGO1	0	0	0	0	4	0	2.50667	0	FALSE	FALSE	NA	no z-score	1	0	0.285171	1
AMIGO2	0	0	0	0	12	2	7.52002	27.0124	FALSE	FALSE	NA	no z-score	1	0	3.28783	1
AMIGO3	0	0	0	0	9	0	5.64002	0	FALSE	FALSE	NA	no z-score	1	0	0.150602	1
AMMECR1	1	0	3.00147	0	3	0	1.88001	0	FALSE	FALSE	0.536082	NMD insensitive	1	0	1.3894	1
AMMECR1L	0	0	0	0	1	0	0.626669	0	FALSE	FALSE	NA	no z-score	1	0	0.614753	1
AMN1	0	0	0	0	6	0	3.76001	0	FALSE	FALSE	NA	no z-score	1	0	0.210084	1
AMN	0	0	0	0	4	0	2.50667	0	FALSE	FALSE	NA	no z-score	1	0	0.285171	1
AMOT	2	2	6.00294	97.2763	16	2	10.0267	27.0124	FALSE	FALSE	0.26003	NMD sensitive	0.00136181	0.169765	0.181024	0.0153101
AMOTL1	5	0	15.0074	0	7	0	4.38668	0	FALSE	FALSE	0.141814	NMD sensitive	1	0	2.97166	1
AMOTL2	4	0	12.0059	0	9	1	5.64002	13.5062	FALSE	FALSE	0.397496	intermediate	0.000111638	Inf	28.4135	0.00181741
AMPD1	1	0	3.00147	0	18	2	11.28	27.0124	FALSE	FALSE	0.725006	NMD insensitive	0.0341463	Inf	9.1279	0.246062
AMPD2	5	0	15.0074	0	11	1	6.89335	13.5062	FALSE	FALSE	0.0559938	NMD sensitive	5.63839e-05	Inf	29.4179	0.00104035
AMPD3	7	0	21.0103	0	12	0	7.52002	0	FALSE	FALSE	0.18143	NMD sensitive	1	0	2.58336	1
AMPH	4	0	12.0059	0	20	1	12.5334	13.5062	FALSE	FALSE	0.432692	NMD insensitive	0.00258627	Inf	13.9408	0.0268419
AMT	1	0	3.00147	0	4	0	2.50667	0	FALSE	FALSE	0.195556	NMD sensitive	1	0	1.1411	1
AMTN	0	0	0	0	7	0	4.38668	0	FALSE	FALSE	NA	no z-score	1	0	0.185643	1
AMY2A	1	0	3.00147	0	2	0	1.25334	0	FALSE	FALSE	NA	no z-score	1	0	1.7758	1
AMY2B	2	0	6.00294	0	3	1	1.88001	13.5062	FALSE	FALSE	0.692221	NMD insensitive	0.00037527	Inf	35.2729	0.00512338
AMZ1	0	0	0	0	12	0	7.52002	0	FALSE	FALSE	0.35582	intermediate	1	0	0.117371	1
AMZ2	2	0	6.00294	0	2	0	1.25334	0	FALSE	FALSE	0.100329	NMD sensitive	1	0	3.10781	1
ANAPC1	4	0	12.0059	0	10	1	6.26669	13.5062	FALSE	FALSE	0.212797	NMD sensitive	0.000111638	Inf	25.9632	0.00181741
ANAPC2	1	0	3.00147	0	10	2	6.26669	27.0124	FALSE	FALSE	0.309211	intermediate	0.0117647	Inf	15.4253	0.0999009
ANAPC4	2	0	6.00294	0	7	1	4.38668	13.5062	FALSE	FALSE	0.106117	NMD sensitive	0.00156022	Inf	18.8588	0.0169252
ANAPC5	3	0	9.00441	0	6	1	3.76001	13.5062	FALSE	FALSE	0.228306	NMD sensitive	0.000152555	Inf	30.4886	0.00232056
ANAPC7	2	0	6.00294	0	3	0	1.88001	0	FALSE	FALSE	0.0699301	NMD sensitive	1	0	2.43157	1
ANGEL1	1	0	3.00147	0	5	1	3.13334	13.5062	FALSE	FALSE	NA	no z-score	0.0175439	Inf	14.0434	0.137539
ANGEL2	0	0	0	0	3	0	1.88001	0	FALSE	FALSE	NA	no z-score	1	0	0.347222	1
ANGPT1	4	0	12.0059	0	9	0	5.64002	0	FALSE	FALSE	0.671345	NMD insensitive	1	0	1.95871	1
ANGPT2	1	0	3.00147	0	11	0	6.89335	0	FALSE	FALSE	0.700487	NMD insensitive	1	0	0.506942	1
ANGPT4	3	0	9.00441	0	18	0	11.28	0	FALSE	FALSE	0.46032	NMD insensitive	1	0	0.814689	1
ANGPTL1	2	0	6.00294	0	1	0	0.626669	0	FALSE	FALSE	0.20467	NMD sensitive	1	0	4.30508	1
ANGPTL2	3	0	9.00441	0	10	0	6.26669	0	FALSE	FALSE	0.269577	NMD sensitive	1	0	1.37675	1
ANGPTL3	2	0	6.00294	0	4	0	2.50667	0	FALSE	FALSE	NA	no z-score	1	0	1.99703	1
ANGPTL4	0	0	0	0	6	0	3.76001	0	FALSE	FALSE	0.647959	NMD insensitive	1	0	0.210084	1
ANGPTL5	1	0	3.00147	0	7	0	4.38668	0	FALSE	FALSE	NA	no z-score	1	0	0.742846	1
ANGPTL6	0	0	0	0	2	0	1.25334	0	FALSE	FALSE	0.512077	NMD insensitive	1	0	0.443786	1
ANGPTL7	0	0	0	0	6	0	3.76001	0	FALSE	FALSE	NA	no z-score	1	0	0.210084	1
ANK1	4	1	12.0059	48.6381	63	1	39.4801	13.5062	FALSE	FALSE	0.489724	NMD insensitive	7.03151e-09	0.0903343	0.0938938	5.43735e-07
ANK2	24	2	72.0353	97.2763	57	3	35.7201	40.5186	FALSE	FALSE	0.368213	intermediate	0.580831	0.845945	0.840279	1
ANK3	30	2	90.0441	97.2763	111	1	69.5602	13.5062	FALSE	FALSE	0.398943	intermediate	2.66958e-08	0.186692	0.190457	1.6636e-06
ANKAR	5	0	15.0074	0	8	1	5.01335	13.5062	FALSE	FALSE	0.150538	NMD sensitive	9.79759e-06	Inf	38.6151	0.000239082
ANKDD1A	0	0	0	0	6	0	3.76001	0	FALSE	FALSE	NA	no z-score	1	0	0.210084	1
ANKFN1	4	0	12.0059	0	17	2	10.6534	27.0124	FALSE	FALSE	0.287792	NMD sensitive	1.11374e-05	Inf	31.2636	0.000263371
ANKFY1	4	2	12.0059	97.2763	10	0	6.26669	0	FALSE	FALSE	0.125234	NMD sensitive	6.59765e-06	0	0.0182119	0.000170556
ANKH	0	0	0	0	20	0	12.5334	0	FALSE	FALSE	NA	no z-score	1	0	0.0738914	1
ANKHD1	1	0	3.00147	0	11	1	6.89335	13.5062	FALSE	FALSE	0.272165	NMD sensitive	0.0592885	Inf	7.35381	0.40235
ANKHD1-EIF4EBP3	7	0	21.0103	0	11	1	6.89335	13.5062	FALSE	FALSE	0.376764	intermediate	4.39953e-06	Inf	40.45	0.000120698
ANKIB1	2	0	6.00294	0	13	1	8.14669	13.5062	FALSE	FALSE	0.375749	intermediate	0.015942	Inf	11.1063	0.132225
ANKK1	3	0	9.00441	0	18	1	11.28	13.5062	FALSE	FALSE	0.572614	NMD insensitive	0.00438544	Inf	11.8181	0.0417852
ANKLE1	1	0	3.00147	0	8	0	5.01335	0	FALSE	FALSE	0.0276498	NMD sensitive	1	0	0.665431	1
ANKLE2	2	1	6.00294	48.6381	9	0	5.64002	0	FALSE	FALSE	0.524476	NMD insensitive	1.6641e-05	0	0.0212469	0.000368104
ANKMY1	1	0	3.00147	0	21	1	13.16	13.5062	FALSE	FALSE	0.550872	NMD insensitive	0.227586	Inf	4.0993	1
ANKMY2	3	1	9.00441	48.6381	4	1	2.50667	13.5062	FALSE	FALSE	0.399046	intermediate	1	0.858978	0.833748	1
ANKRA2	1	0	3.00147	0	1	0	0.626669	0	FALSE	FALSE	0.0186047	NMD sensitive	1	0	2.45992	1
ANKRD10	1	0	3.00147	0	4	0	2.50667	0	FALSE	FALSE	0.164835	NMD sensitive	1	0	1.1411	1
ANKRD11	12	1	36.0176	48.6381	33	1	20.6801	13.5062	FALSE	FALSE	0.319788	intermediate	0.10741	0.492764	0.498984	0.689745
ANKRD12	17	0	51.025	0	14	2	8.77336	27.0124	FALSE	FALSE	0.279379	NMD sensitive	4.04694e-15	Inf	149.114	2.13218e-12
ANKRD1	1	0	3.00147	0	5	0	3.13334	0	FALSE	FALSE	0.0966851	NMD sensitive	1	0	0.968096	1
ANKRD13A	0	0	0	0	10	1	6.26669	13.5062	FALSE	FALSE	0.0401786	NMD sensitive	1	0	1.99626	1
ANKRD13B	0	0	0	0	4	0	2.50667	0	FALSE	FALSE	0.56383	NMD insensitive	1	0	0.285171	1
ANKRD13C	1	0	3.00147	0	7	0	4.38668	0	FALSE	FALSE	NA	no z-score	1	0	0.742846	1
ANKRD13D	1	0	3.00147	0	7	0	4.38668	0	FALSE	FALSE	0.283832	NMD sensitive	1	0	0.742846	1
ANKRD16	0	0	0	0	5	0	3.13334	0	FALSE	FALSE	NA	no z-score	1	0	0.241935	1
ANKRD17	5	0	15.0074	0	20	1	12.5334	13.5062	FALSE	FALSE	0.344967	intermediate	0.000458066	Inf	17.158	0.00614164
ANKRD22	0	0	0	0	5	0	3.13334	0	FALSE	FALSE	NA	no z-score	1	0	0.241935	1
ANKRD2	0	0	0	0	5	0	3.13334	0	FALSE	FALSE	NA	no z-score	1	0	0.241935	1
ANKRD23	5	1	15.0074	48.6381	2	0	1.25334	0	FALSE	FALSE	0.309612	intermediate	0.246154	0	0.143113	1
ANKRD24	7	0	21.0103	0	8	1	5.01335	13.5062	FALSE	FALSE	0.637931	NMD insensitive	5.01057e-07	Inf	53.0962	1.9654e-05
ANKRD26	10	0	30.0147	0	12	0	7.52002	0	FALSE	FALSE	0.165713	NMD sensitive	1	0	3.64021	1
ANKRD27	1	1	3.00147	48.6381	17	1	10.6534	13.5062	FALSE	FALSE	0.82932	NMD insensitive	0.000125811	0.0812904	0.100348	0.00202117
ANKRD28	1	0	3.00147	0	7	0	4.38668	0	FALSE	FALSE	0.0495495	NMD sensitive	1	0	0.742846	1
ANKRD30A	20	1	60.0294	48.6381	61	1	38.2268	13.5062	FALSE	FALSE	0.462779	NMD insensitive	0.0378726	0.453316	0.454669	0.26808
ANKRD30B	3	1	9.00441	48.6381	26	0	16.2934	0	FALSE	FALSE	0.393873	intermediate	3.03741e-10	0	0.0116546	3.66736e-08
ANKRD33	0	0	0	0	12	0	7.52002	0	FALSE	FALSE	NA	no z-score	1	0	0.117371	1
ANKRD34A	0	0	0	0	2	0	1.25334	0	FALSE	FALSE	NA	no z-score	1	0	0.443786	1
ANKRD34B	0	0	0	0	7	0	4.38668	0	FALSE	FALSE	NA	no z-score	1	0	0.185643	1
ANKRD34C	0	0	0	0	7	1	4.38668	13.5062	FALSE	FALSE	NA	no z-score	1	0	2.69298	1
ANKRD35	4	0	12.0059	0	20	0	12.5334	0	FALSE	FALSE	0.386684	intermediate	1	0	0.961023	1
ANKRD36	4	1	12.0059	48.6381	10	0	6.26669	0	FALSE	FALSE	0.518898	NMD insensitive	0.00018602	0	0.0360569	0.00276431
ANKRD36B	3	0	9.00441	0	8	1	5.01335	13.5062	FALSE	FALSE	0.0375	NMD sensitive	0.00057971	Inf	24.134	0.00757545
ANKRD39	0	0	0	0	1	0	0.626669	0	FALSE	FALSE	NA	no z-score	1	0	0.614753	1
ANKRD40	4	0	12.0059	0	3	0	1.88001	0	FALSE	FALSE	0.228008	NMD sensitive	1	0	4.51592	1
ANKRD42	1	0	3.00147	0	4	0	2.50667	0	FALSE	FALSE	0.11828	NMD sensitive	1	0	1.1411	1
ANKRD44	4	0	12.0059	0	15	1	9.40003	13.5062	FALSE	FALSE	0.387701	intermediate	0.000613427	Inf	18.1409	0.00789587
ANKRD45	3	0	9.00441	0	6	0	3.76001	0	FALSE	FALSE	0.811749	NMD insensitive	1	0	2.10176	1
ANKRD46	0	0	0	0	3	0	1.88001	0	FALSE	FALSE	NA	no z-score	1	0	0.347222	1
ANKRD49	0	0	0	0	2	0	1.25334	0	FALSE	FALSE	NA	no z-score	1	0	0.443786	1
ANKRD50	0	0	0	0	9	0	5.64002	0	FALSE	FALSE	NA	no z-score	1	0	0.150602	1
ANKRD52	2	0	6.00294	0	12	1	7.52002	13.5062	FALSE	FALSE	0.148352	NMD sensitive	0.015942	Inf	11.9232	0.132225
ANKRD53	1	0	3.00147	0	4	1	2.50667	13.5062	FALSE	FALSE	0.236625	NMD sensitive	0.0175439	Inf	16.5531	0.137539
ANKRD55	1	0	3.00147	0	13	0	8.14669	0	FALSE	FALSE	0.543993	NMD insensitive	1	0	0.437477	1
ANKRD6	2	0	6.00294	0	7	1	4.38668	13.5062	FALSE	FALSE	0.409091	NMD insensitive	0.00156022	Inf	18.8588	0.0169252
ANKRD7	0	0	0	0	6	0	3.76001	0	FALSE	FALSE	0.96789	NMD insensitive	1	0	0.210084	1
ANKS1A	2	0	6.00294	0	19	1	11.9067	13.5062	FALSE	FALSE	0.151755	NMD sensitive	0.0237996	Inf	7.87081	0.180478
ANKS1B	6	0	18.0088	0	18	1	11.28	13.5062	FALSE	FALSE	0.410864	NMD insensitive	5.96418e-05	Inf	22.4548	0.00109731
ANKS3	0	0	0	0	12	0	7.52002	0	FALSE	FALSE	NA	no z-score	1	0	0.117371	1
ANKS4B	0	0	0	0	7	0	4.38668	0	FALSE	FALSE	NA	no z-score	1	0	0.185643	1
ANKS6	6	0	18.0088	0	11	1	6.89335	13.5062	FALSE	FALSE	0.320731	intermediate	7.91143e-06	Inf	34.934	0.000198703
ANKZF1	3	0	9.00441	0	3	0	1.88001	0	FALSE	FALSE	0.486885	NMD insensitive	1	0	3.47375	1
ANLN	1	0	3.00147	0	17	0	10.6534	0	FALSE	FALSE	0.393156	intermediate	1	0	0.343375	1
ANO10	4	1	12.0059	48.6381	4	1	2.50667	13.5062	FALSE	FALSE	0.0767056	NMD sensitive	1	1.14096	1.08388	1
ANO1	2	0	6.00294	0	18	2	11.28	27.0124	FALSE	FALSE	0.4215	NMD insensitive	0.00175321	Inf	15.9747	0.0188949
ANO2	6	0	18.0088	0	44	1	27.5734	13.5062	FALSE	FALSE	0.469242	NMD insensitive	0.00573618	Inf	9.65044	0.0526638
ANO3	6	0	18.0088	0	24	1	15.04	13.5062	FALSE	FALSE	0.418523	NMD insensitive	0.000249814	Inf	17.1911	0.00360148
ANO4	7	0	21.0103	0	31	0	19.4267	0	FALSE	FALSE	0.454512	NMD insensitive	1	0	1.07752	1
ANO5	7	0	21.0103	0	20	0	12.5334	0	FALSE	FALSE	0.467954	NMD insensitive	1	0	1.62637	1
ANO6	2	0	6.00294	0	6	1	3.76001	13.5062	FALSE	FALSE	0.225197	NMD sensitive	0.00156022	Inf	21.3416	0.0169252
ANO7	4	0	12.0059	0	20	0	12.5334	0	FALSE	FALSE	0.508397	NMD insensitive	1	0	0.961023	1
ANO8	4	0	12.0059	0	14	0	8.77336	0	FALSE	FALSE	0.373264	intermediate	1	0	1.33075	1
ANO9	2	0	6.00294	0	11	2	6.89335	27.0124	FALSE	FALSE	0.0594406	NMD sensitive	0.000447064	Inf	24.8525	0.00601499
ANP32B	0	0	0	0	4	0	2.50667	0	FALSE	FALSE	NA	no z-score	1	0	0.285171	1
ANP32E	1	0	3.00147	0	0	0	0	0	FALSE	FALSE	NA	no z-score	1	0	4.00147	1
ANPEP	4	0	12.0059	0	24	3	15.04	40.5186	FALSE	FALSE	0.691455	NMD insensitive	2.38723e-06	Inf	33.6649	7.43194e-05
ANTXR1	3	0	9.00441	0	12	0	7.52002	0	FALSE	FALSE	0.450742	NMD insensitive	1	0	1.17422	1
ANTXR2	0	0	0	0	4	0	2.50667	0	FALSE	FALSE	NA	no z-score	1	0	0.285171	1
ANXA10	1	0	3.00147	0	5	0	3.13334	0	FALSE	FALSE	NA	no z-score	1	0	0.968096	1
ANXA11	2	0	6.00294	0	4	0	2.50667	0	FALSE	FALSE	0	NMD sensitive	1	0	1.99703	1
ANXA1	1	0	3.00147	0	4	0	2.50667	0	FALSE	FALSE	0.194551	NMD sensitive	1	0	1.1411	1
ANXA13	1	0	3.00147	0	8	0	5.01335	0	FALSE	FALSE	0.701299	NMD insensitive	1	0	0.665431	1
ANXA2	0	0	0	0	7	0	4.38668	0	FALSE	FALSE	0.0424528	NMD sensitive	1	0	0.185643	1
ANXA3	0	0	0	0	4	0	2.50667	0	FALSE	FALSE	0.061674	NMD sensitive	1	0	0.285171	1
ANXA4	0	0	0	0	4	0	2.50667	0	FALSE	FALSE	NA	no z-score	1	0	0.285171	1
ANXA5	0	0	0	0	1	0	0.626669	0	FALSE	FALSE	NA	no z-score	1	0	0.614753	1
ANXA6	1	0	3.00147	0	9	0	5.64002	0	FALSE	FALSE	0.397709	intermediate	1	0	0.60263	1
ANXA7	3	1	9.00441	48.6381	5	0	3.13334	0	FALSE	FALSE	0.0921846	NMD sensitive	0.00611281	0	0.0487612	0.054904
ANXA9	3	0	9.00441	0	10	0	6.26669	0	FALSE	FALSE	0.386826	intermediate	1	0	1.37675	1
AOAH	3	0	9.00441	0	18	0	11.28	0	FALSE	FALSE	0.495136	NMD insensitive	1	0	0.814689	1
AOC2	4	0	12.0059	0	10	1	6.26669	13.5062	FALSE	FALSE	0.487958	NMD insensitive	0.000111638	Inf	25.9632	0.00181741
AOC3	4	2	12.0059	97.2763	15	0	9.40003	0	FALSE	FALSE	0.30094	intermediate	3.2875e-08	0	0.012725	2.01247e-06
AOX1	4	0	12.0059	0	22	0	13.7867	0	FALSE	FALSE	0.496857	NMD insensitive	1	0	0.879566	1
AP1AR	1	0	3.00147	0	4	0	2.50667	0	FALSE	FALSE	NA	no z-score	1	0	1.1411	1
AP1B1	3	0	9.00441	0	36	1	22.5601	13.5062	FALSE	FALSE	0.260931	NMD sensitive	0.040613	Inf	6.15984	0.287029
AP1G1	3	0	9.00441	0	12	0	7.52002	0	FALSE	FALSE	0.165211	NMD sensitive	1	0	1.17422	1
AP1G2	5	1	15.0074	48.6381	8	0	5.01335	0	FALSE	FALSE	0.248993	NMD sensitive	0.00137954	0	0.0536275	0.0154794
AP1M1	3	0	9.00441	0	9	2	5.64002	27.0124	FALSE	FALSE	0.0320543	NMD sensitive	1.12247e-05	Inf	42.2059	0.000263371
AP1M2	1	0	3.00147	0	9	1	5.64002	13.5062	FALSE	FALSE	0.442424	NMD insensitive	0.0474308	Inf	8.74187	0.326467
AP1S1	0	0	0	0	1	0	0.626669	0	FALSE	FALSE	0.969466	NMD insensitive	1	0	0.614753	1
AP1S2	0	0	0	0	1	0	0.626669	0	FALSE	FALSE	NA	no z-score	1	0	0.614753	1
AP1S3	0	0	0	0	1	0	0.626669	0	FALSE	FALSE	NA	no z-score	1	0	0.614753	1
AP2A1	2	0	6.00294	0	11	1	6.89335	13.5062	FALSE	FALSE	0.295148	NMD sensitive	0.0057971	Inf	12.8698	0.0528464
AP2A2	2	1	6.00294	48.6381	9	0	5.64002	0	FALSE	FALSE	0.245854	NMD sensitive	1.6641e-05	0	0.0212469	0.000368104
AP2B1	3	0	9.00441	0	11	0	6.89335	0	FALSE	FALSE	0.238095	NMD sensitive	1	0	1.26745	1
AP2M1	3	1	9.00441	48.6381	4	0	2.50667	0	FALSE	FALSE	0.0379464	NMD sensitive	0.00611281	0	0.0574752	0.054904
AP2S1	0	0	0	0	8	0	5.01335	0	FALSE	FALSE	NA	no z-score	1	0	0.166297	1
AP3B1	8	0	24.0118	0	6	0	3.76001	0	FALSE	FALSE	0.169553	NMD sensitive	1	0	5.25456	1
AP3B2	4	0	12.0059	0	29	0	18.1734	0	FALSE	FALSE	0.33421	intermediate	1	0	0.67833	1
AP3D1	0	0	0	0	22	0	13.7867	0	FALSE	FALSE	0.065	NMD sensitive	1	0	0.0676283	1
AP3M1	0	0	0	0	6	0	3.76001	0	FALSE	FALSE	0	NMD sensitive	1	0	0.210084	1
AP3M2	2	0	6.00294	0	8	0	5.01335	0	FALSE	FALSE	0.909091	NMD insensitive	1	0	1.16457	1
AP3S1	0	0	0	0	3	1	1.88001	13.5062	FALSE	FALSE	NA	no z-score	1	0	5.03687	1
AP3S2	0	0	0	0	2	0	1.25334	0	FALSE	FALSE	NA	no z-score	1	0	0.443786	1
AP4B1	3	0	9.00441	0	6	1	3.76001	13.5062	FALSE	FALSE	0.248227	NMD sensitive	0.000152555	Inf	30.4886	0.00232056
AP4E1	6	0	18.0088	0	9	0	5.64002	0	FALSE	FALSE	0.412228	NMD insensitive	1	0	2.86277	1
AP4M1	1	0	3.00147	0	9	0	5.64002	0	FALSE	FALSE	0.0155039	NMD sensitive	1	0	0.60263	1
AP4S1	0	0	0	0	3	0	1.88001	0	FALSE	FALSE	NA	no z-score	1	0	0.347222	1
APAF1	7	0	21.0103	0	8	1	5.01335	13.5062	FALSE	FALSE	0.1426	NMD sensitive	5.01057e-07	Inf	53.0962	1.9654e-05
APBA1	3	1	9.00441	48.6381	25	1	15.6667	13.5062	FALSE	FALSE	0.378351	intermediate	0.000366235	0.164798	0.17542	0.00509607
APBA2	1	0	3.00147	0	19	3	11.9067	40.5186	FALSE	FALSE	0.492875	NMD insensitive	0.0164141	Inf	12.872	0.135897
APBA3	2	0	6.00294	0	10	0	6.26669	0	FALSE	FALSE	0.041788	NMD sensitive	1	0	0.963705	1
APBB1	4	0	12.0059	0	8	1	5.01335	13.5062	FALSE	FALSE	0.458455	NMD insensitive	8.83429e-05	Inf	31.3746	0.00151253
APBB1IP	5	0	15.0074	0	17	1	10.6534	13.5062	FALSE	FALSE	0.595383	NMD insensitive	0.00033335	Inf	19.9261	0.00464966
APBB2	2	0	6.00294	0	13	1	8.14669	13.5062	FALSE	FALSE	0.500543	NMD insensitive	0.015942	Inf	11.1063	0.132225
APBB3	0	0	0	0	5	0	3.13334	0	FALSE	FALSE	0.0342857	NMD sensitive	1	0	0.241935	1
APC2	1	0	3.00147	0	23	0	14.4134	0	FALSE	FALSE	NA	no z-score	1	0	0.25961	1
APC	8	18	24.0118	875.486	30	0	18.8001	0	TRUE	TRUE	0.0529544	NMD sensitive	5.96866e-28	0	0.00144123	3.45914e-24
APCDD1	0	0	0	0	13	0	8.14669	0	FALSE	FALSE	0.375238	intermediate	1	0	0.109329	1
APCDD1L	0	0	0	0	7	0	4.38668	0	FALSE	FALSE	NA	no z-score	1	0	0.185643	1
APEH	2	0	6.00294	0	11	0	6.89335	0	FALSE	FALSE	0.14485	NMD sensitive	1	0	0.887195	1
APEX1	0	0	0	0	2	0	1.25334	0	FALSE	FALSE	NA	no z-score	1	0	0.443786	1
APEX2	0	0	0	0	7	1	4.38668	13.5062	FALSE	FALSE	NA	no z-score	1	0	2.69298	1
APH1B	0	0	0	0	6	0	3.76001	0	FALSE	FALSE	NA	no z-score	1	0	0.210084	1
API5	4	0	12.0059	0	2	0	1.25334	0	FALSE	FALSE	0.137232	NMD sensitive	1	0	5.77183	1
APIP	0	0	0	0	2	0	1.25334	0	FALSE	FALSE	NA	no z-score	1	0	0.443786	1
APLF	1	0	3.00147	0	3	1	1.88001	13.5062	FALSE	FALSE	0.239344	NMD sensitive	0.0103199	Inf	20.1549	0.0886389
APLNR	0	0	0	0	14	0	8.77336	0	FALSE	FALSE	NA	no z-score	1	0	0.102319	1
APLP1	4	0	12.0059	0	12	0	7.52002	0	FALSE	FALSE	0.751774	NMD insensitive	1	0	1.52651	1
APLP2	1	0	3.00147	0	7	1	4.38668	13.5062	FALSE	FALSE	0.0342466	NMD sensitive	0.0263158	Inf	10.7759	0.193116
APOA1	0	0	0	0	4	0	2.50667	0	FALSE	FALSE	NA	no z-score	1	0	0.285171	1
APOA4	0	0	0	0	8	0	5.01335	0	FALSE	FALSE	NA	no z-score	1	0	0.166297	1
APOA5	0	0	0	0	9	0	5.64002	0	FALSE	FALSE	NA	no z-score	1	0	0.150602	1
APOB	20	1	60.0294	48.6381	116	4	72.6935	54.0249	FALSE	FALSE	0.48432	NMD insensitive	0.792446	0.906168	0.918022	1
APOBEC1	3	0	9.00441	0	8	0	5.01335	0	FALSE	FALSE	0.0788804	NMD sensitive	1	0	1.6637	1
APOBEC2	0	0	0	0	5	0	3.13334	0	FALSE	FALSE	NA	no z-score	1	0	0.241935	1
APOBEC3A	0	0	0	0	4	0	2.50667	0	FALSE	FALSE	NA	no z-score	1	0	0.285171	1
APOBEC3B	0	0	0	0	5	0	3.13334	0	FALSE	FALSE	NA	no z-score	1	0	0.241935	1
APOBEC3C	0	0	0	0	1	0	0.626669	0	FALSE	FALSE	NA	no z-score	1	0	0.614753	1
APOBEC3D	1	0	3.00147	0	15	0	9.40003	0	FALSE	FALSE	0.409527	NMD insensitive	1	0	0.384756	1
APOBEC3G	0	0	0	0	10	0	6.26669	0	FALSE	FALSE	NA	no z-score	1	0	0.137614	1
APOBEC3H	1	0	3.00147	0	2	0	1.25334	0	FALSE	FALSE	0.0767196	NMD sensitive	1	0	1.7758	1
APOBEC4	0	0	0	0	4	0	2.50667	0	FALSE	FALSE	NA	no z-score	1	0	0.285171	1
APOD	0	0	0	0	2	0	1.25334	0	FALSE	FALSE	NA	no z-score	1	0	0.443786	1
APOH	2	0	6.00294	0	8	1	5.01335	13.5062	FALSE	FALSE	0.587838	NMD insensitive	0.0026087	Inf	16.8934	0.0268419
APOL1	1	0	3.00147	0	9	0	5.64002	0	FALSE	FALSE	0.0432692	NMD sensitive	1	0	0.60263	1
APOL2	1	0	3.00147	0	6	0	3.76001	0	FALSE	FALSE	0.0628019	NMD sensitive	1	0	0.840643	1
APOL3	0	0	0	0	9	0	5.64002	0	FALSE	FALSE	NA	no z-score	1	0	0.150602	1
APOL5	2	0	6.00294	0	10	1	6.26669	13.5062	FALSE	FALSE	0.358164	intermediate	0.00401338	Inf	13.9797	0.038557
APOL6	0	0	0	0	1	0	0.626669	0	FALSE	FALSE	NA	no z-score	1	0	0.614753	1
APOLD1	0	0	0	0	1	0	0.626669	0	FALSE	FALSE	NA	no z-score	1	0	0.614753	1
APP	4	1	12.0059	48.6381	15	4	9.40003	54.0249	FALSE	FALSE	0.0345206	NMD sensitive	0.478512	1.46482	1.38627	1
APPBP2	1	0	3.00147	0	4	0	2.50667	0	FALSE	FALSE	0.476064	NMD insensitive	1	0	1.1411	1
APPL1	5	0	15.0074	0	4	0	2.50667	0	FALSE	FALSE	0.45302	NMD insensitive	1	0	4.56483	1
APPL2	3	0	9.00441	0	4	1	2.50667	13.5062	FALSE	FALSE	0.429127	NMD insensitive	7.04101e-05	Inf	41.3857	0.00123189
APRT	0	0	0	0	4	0	2.50667	0	FALSE	FALSE	NA	no z-score	1	0	0.285171	1
APTX	0	0	0	0	3	0	1.88001	0	FALSE	FALSE	NA	no z-score	1	0	0.347222	1
AQP10	0	0	0	0	9	0	5.64002	0	FALSE	FALSE	NA	no z-score	1	0	0.150602	1
AQP12A	2	1	6.00294	48.6381	4	0	2.50667	0	FALSE	FALSE	0.702232	NMD insensitive	0.00272232	0	0.0402318	0.0275344
AQP12B	0	2	0	97.2763	7	1	4.38668	13.5062	FALSE	FALSE	0.597028	NMD insensitive	0.000442623	0	0.0274021	0.00597257
AQP1	1	0	3.00147	0	3	0	1.88001	0	FALSE	FALSE	0.259168	NMD sensitive	1	0	1.3894	1
AQP2	2	0	6.00294	0	6	0	3.76001	0	FALSE	FALSE	0.419383	NMD insensitive	1	0	1.4712	1
AQP4	3	0	9.00441	0	5	1	3.13334	13.5062	FALSE	FALSE	0.354838	intermediate	7.04101e-05	Inf	35.1111	0.00123189
AQP5	0	0	0	0	3	1	1.88001	13.5062	FALSE	FALSE	NA	no z-score	1	0	5.03687	1
AQP6	1	0	3.00147	0	5	0	3.13334	0	FALSE	FALSE	0.809917	NMD insensitive	1	0	0.968096	1
AQP7	0	0	0	0	3	0	1.88001	0	FALSE	FALSE	NA	no z-score	1	0	0.347222	1
AQP8	3	0	9.00441	0	13	0	8.14669	0	FALSE	FALSE	0.634272	NMD insensitive	1	0	1.09377	1
AQP9	0	0	0	0	8	0	5.01335	0	FALSE	FALSE	NA	no z-score	1	0	0.166297	1
AQR	7	0	21.0103	0	14	3	8.77336	40.5186	FALSE	FALSE	0.198427	NMD sensitive	2.61402e-11	Inf	93.5029	4.47899e-09
AR	3	0	9.00441	0	18	3	11.28	40.5186	TRUE	FALSE	0.60998	NMD insensitive	9.68529e-06	Inf	33.8248	0.000237592
ARAF	5	0	15.0074	0	11	2	6.89335	27.0124	FALSE	FALSE	0.0437245	NMD sensitive	1.08242e-07	Inf	56.8079	5.49074e-06
ARAP1	3	0	9.00441	0	22	0	13.7867	0	FALSE	FALSE	0.0422794	NMD sensitive	1	0	0.676581	1
ARAP2	18	0	54.0265	0	29	2	18.1734	27.0124	FALSE	FALSE	0.523466	NMD insensitive	1.22592e-12	Inf	80.394	3.38325e-10
ARAP3	7	0	21.0103	0	26	2	16.2934	27.0124	FALSE	FALSE	0.296897	NMD sensitive	3.49993e-07	Inf	35.653	1.44324e-05
ARC	0	0	0	0	10	1	6.26669	13.5062	FALSE	FALSE	NA	no z-score	1	0	1.99626	1
ARCN1	0	1	0	48.6381	7	0	4.38668	0	FALSE	FALSE	0.0915493	NMD sensitive	3.41501e-06	0	0.00373993	9.99061e-05
ARF1	0	0	0	0	2	0	1.25334	0	FALSE	FALSE	NA	no z-score	1	0	0.443786	1
ARF4	0	0	0	0	0	0	0	0	FALSE	FALSE	NA	no z-score	1	0	1	1
ARF5	1	0	3.00147	0	2	0	1.25334	0	FALSE	FALSE	NA	no z-score	1	0	1.7758	1
ARFGAP1	2	0	6.00294	0	3	0	1.88001	0	FALSE	FALSE	0.376506	intermediate	1	0	2.43157	1
ARFGAP2	1	0	3.00147	0	3	0	1.88001	0	FALSE	FALSE	0.00645161	NMD sensitive	1	0	1.3894	1
ARFGAP3	2	0	6.00294	0	12	2	7.52002	27.0124	FALSE	FALSE	0.311637	intermediate	0.000667869	Inf	23.0245	0.00854917
ARFGEF1	22	5	66.0324	243.191	19	0	11.9067	0	FALSE	FALSE	0.216416	NMD sensitive	2.14021e-08	0	0.0212687	1.38201e-06
ARFGEF2	6	0	18.0088	0	22	3	13.7867	40.5186	FALSE	FALSE	0.442547	NMD insensitive	8.57285e-09	Inf	53.3736	6.45246e-07
ARFIP1	1	0	3.00147	0	2	0	1.25334	0	FALSE	FALSE	0	NMD sensitive	1	0	1.7758	1
ARFRP1	0	0	0	0	4	1	2.50667	13.5062	FALSE	FALSE	NA	no z-score	1	0	4.13674	1
ARG2	0	0	0	0	2	0	1.25334	0	FALSE	FALSE	NA	no z-score	1	0	0.443786	1
ARGFX	0	0	0	0	13	0	8.14669	0	FALSE	FALSE	NA	no z-score	1	0	0.109329	1
ARGLU1	0	0	0	0	0	0	0	0	FALSE	FALSE	NA	no z-score	1	0	1	1
ARHGAP10	3	0	9.00441	0	12	0	7.52002	0	FALSE	FALSE	0.351211	intermediate	1	0	1.17422	1
ARHGAP11A	3	0	9.00441	0	5	0	3.13334	0	FALSE	FALSE	0.310379	intermediate	1	0	2.42042	1
ARHGAP11B	0	0	0	0	2	0	1.25334	0	FALSE	FALSE	NA	no z-score	1	0	0.443786	1
ARHGAP12	8	0	24.0118	0	8	0	5.01335	0	FALSE	FALSE	0.240155	NMD sensitive	1	0	4.15937	1
ARHGAP1	0	0	0	0	8	0	5.01335	0	FALSE	FALSE	NA	no z-score	1	0	0.166297	1
ARHGAP15	2	0	6.00294	0	9	2	5.64002	27.0124	FALSE	FALSE	0.108553	NMD sensitive	0.000283208	Inf	29.5435	0.00403771
ARHGAP17	4	0	12.0059	0	7	1	4.38668	13.5062	FALSE	FALSE	0.0417859	NMD sensitive	2.20942e-05	Inf	35.0246	0.000455278
ARHGAP18	3	0	9.00441	0	1	0	0.626669	0	FALSE	FALSE	0.262606	NMD sensitive	1	0	6.15025	1
ARHGAP19	1	0	3.00147	0	1	0	0.626669	0	FALSE	FALSE	NA	no z-score	1	0	2.45992	1
ARHGAP20	1	1	3.00147	48.6381	21	0	13.16	0	FALSE	FALSE	0.930233	NMD insensitive	3.41025e-11	0	0.00569298	5.45217e-09
ARHGAP21	8	1	24.0118	48.6381	18	2	11.28	27.0124	FALSE	FALSE	0.446917	NMD insensitive	0.829889	1.20025	1.14942	1
ARHGAP22	1	0	3.00147	0	17	0	10.6534	0	FALSE	FALSE	0.142596	NMD sensitive	1	0	0.343375	1
ARHGAP23	2	0	6.00294	0	6	0	3.76001	0	FALSE	FALSE	0.882812	NMD insensitive	1	0	1.4712	1
ARHGAP24	5	0	15.0074	0	6	1	3.76001	13.5062	FALSE	FALSE	0.341306	intermediate	6.06368e-06	Inf	48.7827	0.000157765
ARHGAP25	4	0	12.0059	0	22	0	13.7867	0	FALSE	FALSE	0.533449	NMD insensitive	1	0	0.879566	1
ARHGAP26	2	0	6.00294	0	4	1	2.50667	13.5062	TRUE	TRUE	0.248261	NMD sensitive	0.00083212	Inf	28.9694	0.00991275
ARHGAP27	6	0	18.0088	0	11	0	6.89335	0	FALSE	FALSE	0.327698	intermediate	1	0	2.40821	1
ARHGAP28	3	0	9.00441	0	9	0	5.64002	0	FALSE	FALSE	0.496253	NMD insensitive	1	0	1.50668	1
ARHGAP29	6	0	18.0088	0	22	0	13.7867	0	FALSE	FALSE	0.343088	intermediate	1	0	1.28553	1
ARHGAP30	0	0	0	0	23	2	14.4134	27.0124	FALSE	FALSE	NA	no z-score	1	0	1.81741	1
ARHGAP31	3	0	9.00441	0	28	2	17.5467	27.0124	FALSE	FALSE	0.383837	intermediate	0.00176265	Inf	15.1104	0.0189702
ARHGAP32	5	2	15.0074	97.2763	26	1	16.2934	13.5062	FALSE	FALSE	0.332718	intermediate	1.39965e-05	0.137979	0.13663	0.000320936
ARHGAP33	2	0	6.00294	0	19	1	11.9067	13.5062	FALSE	FALSE	0.326204	intermediate	0.0237996	Inf	7.87081	0.180478
ARHGAP36	1	0	3.00147	0	16	2	10.0267	27.0124	FALSE	FALSE	0.363912	intermediate	0.0289474	Inf	10.1654	0.210693
ARHGAP39	4	0	12.0059	0	21	0	13.16	0	FALSE	FALSE	0.500805	NMD insensitive	1	0	0.918492	1
ARHGAP42	0	0	0	0	3	0	1.88001	0	FALSE	FALSE	NA	no z-score	1	0	0.347222	1
ARHGAP4	2	0	6.00294	0	12	0	7.52002	0	FALSE	FALSE	0.102778	NMD sensitive	1	0	0.821939	1
ARHGAP5	18	0	54.0265	0	13	1	8.14669	13.5062	FALSE	FALSE	0.324764	intermediate	4.65283e-10	Inf	87.2693	5.39309e-08
ARHGAP6	2	0	6.00294	0	16	0	10.0267	0	FALSE	FALSE	0.299978	NMD sensitive	1	0	0.63509	1
ARHGAP9	8	0	24.0118	0	11	0	6.89335	0	FALSE	FALSE	0.718147	NMD insensitive	1	0	3.16871	1
ARHGDIB	0	0	0	0	7	0	4.38668	0	FALSE	FALSE	NA	no z-score	1	0	0.185643	1
ARHGEF10	4	0	12.0059	0	22	0	13.7867	0	FALSE	FALSE	0.199834	NMD sensitive	1	0	0.879566	1
ARHGEF10L	1	0	3.00147	0	16	0	10.0267	0	FALSE	FALSE	0.409753	NMD insensitive	1	0	0.362889	1
ARHGEF11	8	0	24.0118	0	21	0	13.16	0	FALSE	FALSE	0.310256	intermediate	1	0	1.76636	1
ARHGEF12	6	0	18.0088	0	11	0	6.89335	0	TRUE	TRUE	0.405182	NMD insensitive	1	0	2.40821	1
ARHGEF15	5	1	15.0074	48.6381	14	2	8.77336	27.0124	FALSE	FALSE	0.39522	intermediate	1	0.919156	0.924296	1
ARHGEF16	1	1	3.00147	48.6381	13	0	8.14669	0	FALSE	FALSE	0.254382	NMD sensitive	6.44879e-08	0	0.00881333	3.50929e-06
ARHGEF17	11	0	33.0162	0	26	1	16.2934	13.5062	FALSE	FALSE	0.475124	NMD insensitive	3.88963e-06	Inf	28.5338	0.00011091
ARHGEF18	2	0	6.00294	0	10	0	6.26669	0	FALSE	FALSE	0.338524	intermediate	1	0	0.963705	1
ARHGEF19	1	1	3.00147	48.6381	7	1	4.38668	13.5062	FALSE	FALSE	0.6875	NMD insensitive	0.0667217	0.220303	0.217089	0.448591
ARHGEF1	2	0	6.00294	0	15	1	9.40003	13.5062	FALSE	FALSE	0.267857	NMD sensitive	0.0168582	Inf	9.76787	0.137539
ARHGEF2	1	0	3.00147	0	7	0	4.38668	0	FALSE	FALSE	0.408217	NMD insensitive	1	0	0.742846	1
ARHGEF33	0	0	0	0	1	0	0.626669	0	FALSE	FALSE	NA	no z-score	1	0	0.614753	1
ARHGEF3	4	0	12.0059	0	13	0	8.14669	0	FALSE	FALSE	0.420096	NMD insensitive	1	0	1.42192	1
ARHGEF37	1	0	3.00147	0	11	0	6.89335	0	FALSE	FALSE	0.267521	NMD sensitive	1	0	0.506942	1
ARHGEF38	0	0	0	0	1	0	0.626669	0	FALSE	FALSE	0.566308	NMD insensitive	1	0	0.614753	1
ARHGEF4	1	0	3.00147	0	9	0	5.64002	0	FALSE	FALSE	0.83691	NMD insensitive	1	0	0.60263	1
ARHGEF6	4	1	12.0059	48.6381	9	0	5.64002	0	FALSE	FALSE	0.394433	intermediate	0.00018602	0	0.0394598	0.00276431
ARHGEF7	3	0	9.00441	0	6	1	3.76001	13.5062	FALSE	FALSE	0	NMD sensitive	0.000152555	Inf	30.4886	0.00232056
ARHGEF9	2	0	6.00294	0	5	0	3.13334	0	FALSE	FALSE	0.615833	NMD insensitive	1	0	1.69426	1
ARID1A	46	53	138.068	2577.82	17	1	10.6534	13.5062	TRUE	TRUE	0.280689	NMD sensitive	1.96426e-08	0.0683241	0.0671286	1.27952e-06
ARID1B	14	1	42.0206	48.6381	23	0	14.4134	0	TRUE	TRUE	0.27517	NMD sensitive	7.06276e-05	0	0.0562294	0.00123383
ARID2	31	2	93.0456	97.2763	12	1	7.52002	13.5062	TRUE	TRUE	0.344883	intermediate	0.367571	1.67381	1.62931	1
ARID3A	1	0	3.00147	0	4	1	2.50667	13.5062	FALSE	FALSE	0.210191	NMD sensitive	0.0175439	Inf	16.5531	0.137539
ARID3B	0	0	0	0	5	0	3.13334	0	FALSE	FALSE	NA	no z-score	1	0	0.241935	1
ARID3C	1	0	3.00147	0	4	0	2.50667	0	FALSE	FALSE	0.964076	NMD insensitive	1	0	1.1411	1
ARID4A	12	1	36.0176	48.6381	8	0	5.01335	0	FALSE	FALSE	0.374192	intermediate	0.0170514	0	0.124016	0.137539
ARID4B	12	1	36.0176	48.6381	16	1	10.0267	13.5062	FALSE	FALSE	0.368784	intermediate	1	1.02831	0.981075	1
ARID5A	0	0	0	0	10	0	6.26669	0	FALSE	FALSE	NA	no z-score	1	0	0.137614	1
ARID5B	2	0	6.00294	0	16	1	10.0267	13.5062	FALSE	FALSE	0.737374	NMD insensitive	0.0185441	Inf	9.21275	0.144306
ARIH1	0	0	0	0	6	0	3.76001	0	FALSE	FALSE	NA	no z-score	1	0	0.210084	1
ARIH2	4	0	12.0059	0	6	0	3.76001	0	FALSE	FALSE	0.312213	intermediate	1	0	2.73232	1
ARL10	0	0	0	0	7	0	4.38668	0	FALSE	FALSE	NA	no z-score	1	0	0.185643	1
ARL11	0	0	0	0	4	0	2.50667	0	FALSE	FALSE	NA	no z-score	1	0	0.285171	1
ARL13A	0	0	0	0	0	0	0	0	FALSE	FALSE	NA	no z-score	1	0	1	1
ARL13B	5	0	15.0074	0	3	0	1.88001	0	FALSE	FALSE	0.267487	NMD sensitive	1	0	5.5581	1
ARL14	0	0	0	0	5	0	3.13334	0	FALSE	FALSE	NA	no z-score	1	0	0.241935	1
ARL15	0	0	0	0	3	0	1.88001	0	FALSE	FALSE	NA	no z-score	1	0	0.347222	1
ARL16	2	0	6.00294	0	4	0	2.50667	0	FALSE	FALSE	0.150568	NMD sensitive	1	0	1.99703	1
ARL2	0	0	0	0	0	0	0	0	FALSE	FALSE	NA	no z-score	1	0	1	1
ARL2BP	0	0	0	0	0	0	0	0	FALSE	FALSE	NA	no z-score	1	0	1	1
ARL3	0	0	0	0	3	0	1.88001	0	FALSE	FALSE	0.0888889	NMD sensitive	1	0	0.347222	1
ARL4A	0	0	0	0	2	1	1.25334	13.5062	FALSE	FALSE	NA	no z-score	1	0	6.43766	1
ARL4C	0	0	0	0	2	0	1.25334	0	FALSE	FALSE	NA	no z-score	1	0	0.443786	1
ARL4D	0	0	0	0	0	0	0	0	FALSE	FALSE	NA	no z-score	1	0	1	1
ARL5A	0	0	0	0	4	0	2.50667	0	FALSE	FALSE	NA	no z-score	1	0	0.285171	1
ARL5C	0	0	0	0	1	0	0.626669	0	FALSE	FALSE	NA	no z-score	1	0	0.614753	1
ARL6	1	0	3.00147	0	1	0	0.626669	0	FALSE	FALSE	0.626582	NMD insensitive	1	0	2.45992	1
ARL6IP4	1	0	3.00147	0	1	0	0.626669	0	FALSE	FALSE	NA	no z-score	1	0	2.45992	1
ARL6IP5	0	0	0	0	2	0	1.25334	0	FALSE	FALSE	NA	no z-score	1	0	0.443786	1
ARL8A	0	0	0	0	3	0	1.88001	0	FALSE	FALSE	NA	no z-score	1	0	0.347222	1
ARL8B	0	0	0	0	1	0	0.626669	0	FALSE	FALSE	0.871345	NMD insensitive	1	0	0.614753	1
ARMC10	0	1	0	48.6381	4	0	2.50667	0	FALSE	FALSE	0.521429	NMD insensitive	4.52489e-05	0	0.00574499	0.000851428
ARMC1	1	0	3.00147	0	3	0	1.88001	0	FALSE	FALSE	0.195122	NMD sensitive	1	0	1.3894	1
ARMC2	2	0	6.00294	0	7	1	4.38668	13.5062	FALSE	FALSE	0.592	NMD insensitive	0.00156022	Inf	18.8588	0.0169252
ARMC3	5	0	15.0074	0	16	0	10.0267	0	FALSE	FALSE	0.482314	NMD insensitive	1	0	1.45169	1
ARMC4	10	0	30.0147	0	34	0	21.3067	0	FALSE	FALSE	0.491581	NMD insensitive	1	0	1.39037	1
ARMC5	2	0	6.00294	0	15	1	9.40003	13.5062	FALSE	FALSE	0.631916	NMD insensitive	0.0168582	Inf	9.76787	0.137539
ARMC6	0	0	0	0	8	0	5.01335	0	FALSE	FALSE	0.0535714	NMD sensitive	1	0	0.166297	1
ARMC7	0	0	0	0	1	0	0.626669	0	FALSE	FALSE	NA	no z-score	1	0	0.614753	1
ARMC8	1	1	3.00147	48.6381	5	0	3.13334	0	FALSE	FALSE	0.495215	NMD insensitive	0.00076234	0	0.0195031	0.00940531
ARMC9	2	0	6.00294	0	9	2	5.64002	27.0124	FALSE	FALSE	0.379409	intermediate	0.000283208	Inf	29.5435	0.00403771
ARMCX1	0	0	0	0	7	0	4.38668	0	FALSE	FALSE	NA	no z-score	1	0	0.185643	1
ARMCX2	0	0	0	0	4	0	2.50667	0	FALSE	FALSE	NA	no z-score	1	0	0.285171	1
ARMCX3	0	0	0	0	2	1	1.25334	13.5062	FALSE	FALSE	NA	no z-score	1	0	6.43766	1
ARMCX5	0	0	0	0	6	0	3.76001	0	FALSE	FALSE	NA	no z-score	1	0	0.210084	1
ARMCX6	0	0	0	0	1	0	0.626669	0	FALSE	FALSE	NA	no z-score	1	0	0.614753	1
ARMS2	0	0	0	0	3	0	1.88001	0	FALSE	FALSE	NA	no z-score	1	0	0.347222	1
ARNT2	1	0	3.00147	0	16	0	10.0267	0	FALSE	FALSE	0.110169	NMD sensitive	1	0	0.362889	1
ARNT	3	0	9.00441	0	5	1	3.13334	13.5062	TRUE	TRUE	0.377976	intermediate	7.04101e-05	Inf	35.1111	0.00123189
ARNTL2	3	0	9.00441	0	5	0	3.13334	0	FALSE	FALSE	0.992647	NMD insensitive	1	0	2.42042	1
ARNTL	5	0	15.0074	0	6	0	3.76001	0	FALSE	FALSE	0.384302	intermediate	1	0	3.36288	1
ARPC1A	1	0	3.00147	0	3	0	1.88001	0	FALSE	FALSE	0.311005	intermediate	1	0	1.3894	1
ARPC1B	0	0	0	0	5	0	3.13334	0	FALSE	FALSE	0.0844444	NMD sensitive	1	0	0.241935	1
ARPC2	0	0	0	0	2	1	1.25334	13.5062	FALSE	FALSE	0.0598291	NMD sensitive	1	0	6.43766	1
ARPC3	0	0	0	0	2	0	1.25334	0	FALSE	FALSE	NA	no z-score	1	0	0.443786	1
ARPC4	1	0	3.00147	0	4	0	2.50667	0	FALSE	FALSE	0.0186335	NMD sensitive	1	0	1.1411	1
ARPC5	1	0	3.00147	0	0	0	0	0	FALSE	FALSE	0.315436	intermediate	1	0	4.00147	1
ARPP21	5	1	15.0074	48.6381	20	0	12.5334	0	FALSE	FALSE	0.496884	NMD insensitive	2.03771e-07	0	0.0238286	9.20822e-06
ARR3	1	0	3.00147	0	2	0	1.25334	0	FALSE	FALSE	NA	no z-score	1	0	1.7758	1
ARRB1	0	0	0	0	7	1	4.38668	13.5062	FALSE	FALSE	NA	no z-score	1	0	2.69298	1
ARRB2	1	0	3.00147	0	4	0	2.50667	0	FALSE	FALSE	0.0871795	NMD sensitive	1	0	1.1411	1
ARRDC1	0	0	0	0	4	0	2.50667	0	FALSE	FALSE	NA	no z-score	1	0	0.285171	1
ARRDC2	0	0	0	0	12	1	7.52002	13.5062	FALSE	FALSE	NA	no z-score	1	0	1.7026	1
ARRDC3	0	0	0	0	5	0	3.13334	0	FALSE	FALSE	0.288109	NMD sensitive	1	0	0.241935	1
ARRDC4	0	0	0	0	10	0	6.26669	0	FALSE	FALSE	0.11215	NMD sensitive	1	0	0.137614	1
ARRDC5	0	0	0	0	12	1	7.52002	13.5062	FALSE	FALSE	NA	no z-score	1	0	1.7026	1
ARSA	1	0	3.00147	0	15	0	9.40003	0	FALSE	FALSE	0.287582	NMD sensitive	1	0	0.384756	1
ARSB	0	0	0	0	5	0	3.13334	0	FALSE	FALSE	0.0955414	NMD sensitive	1	0	0.241935	1
ARSD	1	0	3.00147	0	11	0	6.89335	0	FALSE	FALSE	0.0227273	NMD sensitive	1	0	0.506942	1
ARSE	0	0	0	0	13	0	8.14669	0	FALSE	FALSE	NA	no z-score	1	0	0.109329	1
ARSF	7	0	21.0103	0	11	0	6.89335	0	FALSE	FALSE	0.518184	NMD insensitive	1	0	2.78846	1
ARSG	2	0	6.00294	0	11	2	6.89335	27.0124	FALSE	FALSE	0.418437	NMD insensitive	0.000447064	Inf	24.8525	0.00601499
ARSH	0	0	0	0	12	1	7.52002	13.5062	FALSE	FALSE	NA	no z-score	1	0	1.7026	1
ARSI	0	0	0	0	9	0	5.64002	0	FALSE	FALSE	NA	no z-score	1	0	0.150602	1
ARSJ	0	0	0	0	12	1	7.52002	13.5062	FALSE	FALSE	NA	no z-score	1	0	1.7026	1
ARSK	2	0	6.00294	0	3	0	1.88001	0	FALSE	FALSE	NA	no z-score	1	0	2.43157	1
ART1	6	0	18.0088	0	3	1	1.88001	13.5062	FALSE	FALSE	0.416048	NMD insensitive	8.62084e-08	Inf	95.745	4.47088e-06
ART3	1	0	3.00147	0	1	0	0.626669	0	FALSE	FALSE	0.244928	NMD sensitive	1	0	2.45992	1
ART4	3	0	9.00441	0	5	0	3.13334	0	FALSE	FALSE	0.763006	NMD insensitive	1	0	2.42042	1
ART5	7	0	21.0103	0	4	0	2.50667	0	FALSE	FALSE	0.677729	NMD insensitive	1	0	6.27669	1
ARTN	0	0	0	0	1	0	0.626669	0	FALSE	FALSE	NA	no z-score	1	0	0.614753	1
ARV1	2	0	6.00294	0	1	0	0.626669	0	FALSE	FALSE	0.465403	NMD insensitive	1	0	4.30508	1
ARVCF	0	0	0	0	12	0	7.52002	0	FALSE	FALSE	0.479042	NMD insensitive	1	0	0.117371	1
ARX	0	0	0	0	4	1	2.50667	13.5062	FALSE	FALSE	NA	no z-score	1	0	4.13674	1
AS3MT	1	0	3.00147	0	2	0	1.25334	0	FALSE	FALSE	NA	no z-score	1	0	1.7758	1
ASAH1	0	0	0	0	4	0	2.50667	0	FALSE	FALSE	NA	no z-score	1	0	0.285171	1
ASAH2	5	0	15.0074	0	6	0	3.76001	0	FALSE	FALSE	0.440733	NMD insensitive	1	0	3.36288	1
ASAH2B	0	0	0	0	0	1	0	13.5062	FALSE	FALSE	NA	no z-score	1	0	14.5062	1
ASAP1	7	1	21.0103	48.6381	23	0	14.4134	0	FALSE	FALSE	0.473353	NMD insensitive	7.30987e-07	0	0.0287682	2.71132e-05
ASAP2	8	0	24.0118	0	21	0	13.16	0	FALSE	FALSE	0.478061	NMD insensitive	1	0	1.76636	1
ASAP3	0	0	0	0	8	1	5.01335	13.5062	FALSE	FALSE	NA	no z-score	1	0	2.41234	1
ASB10	0	0	0	0	7	1	4.38668	13.5062	FALSE	FALSE	NA	no z-score	1	0	2.69298	1
ASB11	0	0	0	0	8	0	5.01335	0	FALSE	FALSE	0.483264	NMD insensitive	1	0	0.166297	1
ASB12	0	0	0	0	3	1	1.88001	13.5062	FALSE	FALSE	NA	no z-score	1	0	5.03687	1
ASB13	1	0	3.00147	0	5	1	3.13334	13.5062	FALSE	FALSE	0.121795	NMD sensitive	0.0175439	Inf	14.0434	0.137539
ASB14	1	0	3.00147	0	2	0	1.25334	0	FALSE	FALSE	NA	no z-score	1	0	1.7758	1
ASB15	4	0	12.0059	0	9	0	5.64002	0	FALSE	FALSE	0.580008	NMD insensitive	1	0	1.95871	1
ASB1	0	0	0	0	4	0	2.50667	0	FALSE	FALSE	NA	no z-score	1	0	0.285171	1
ASB16	0	0	0	0	6	0	3.76001	0	FALSE	FALSE	0.331731	intermediate	1	0	0.210084	1
ASB17	3	0	9.00441	0	4	0	2.50667	0	FALSE	FALSE	0.580662	NMD insensitive	1	0	2.85296	1
ASB18	0	0	0	0	5	0	3.13334	0	FALSE	FALSE	NA	no z-score	1	0	0.241935	1
ASB2	1	0	3.00147	0	13	1	8.14669	13.5062	FALSE	FALSE	0.0282258	NMD sensitive	0.0717391	Inf	6.34614	0.47394
ASB3	1	0	3.00147	0	3	0	1.88001	0	FALSE	FALSE	0.054878	NMD sensitive	1	0	1.3894	1
ASB4	0	0	0	0	4	0	2.50667	0	FALSE	FALSE	NA	no z-score	1	0	0.285171	1
ASB5	5	1	15.0074	48.6381	8	0	5.01335	0	FALSE	FALSE	0.360296	intermediate	0.00137954	0	0.0536275	0.0154794
ASB6	0	0	0	0	6	1	3.76001	13.5062	FALSE	FALSE	NA	no z-score	1	0	3.04752	1
ASB7	0	0	0	0	1	0	0.626669	0	FALSE	FALSE	NA	no z-score	1	0	0.614753	1
ASB8	0	0	0	0	3	0	1.88001	0	FALSE	FALSE	NA	no z-score	1	0	0.347222	1
ASCC1	4	0	12.0059	0	1	1	0.626669	13.5062	FALSE	FALSE	0.789763	NMD insensitive	7.4782e-07	Inf	115.983	2.72578e-05
ASCC2	3	0	9.00441	0	8	1	5.01335	13.5062	FALSE	FALSE	0.377654	intermediate	0.00057971	Inf	24.134	0.00757545
ASCC3	16	0	48.0235	0	17	1	10.6534	13.5062	FALSE	FALSE	0.282354	NMD sensitive	1.20558e-08	Inf	61.0249	8.52063e-07
ASCL1	0	0	0	0	6	1	3.76001	13.5062	FALSE	FALSE	NA	no z-score	1	0	3.04752	1
ASCL3	0	0	0	0	6	0	3.76001	0	FALSE	FALSE	NA	no z-score	1	0	0.210084	1
ASCL4	0	0	0	0	7	0	4.38668	0	FALSE	FALSE	NA	no z-score	1	0	0.185643	1
ASGR2	0	0	0	0	5	0	3.13334	0	FALSE	FALSE	NA	no z-score	1	0	0.241935	1
ASH1L	21	1	63.0309	48.6381	26	1	16.2934	13.5062	FALSE	FALSE	0.414475	NMD insensitive	0.837424	1.12406	1.08205	1
ASH2L	1	0	3.00147	0	6	2	3.76001	27.0124	FALSE	FALSE	0.982143	NMD insensitive	0.00584893	Inf	23.5485	0.0530477
ASIP	0	0	0	0	0	0	0	0	FALSE	FALSE	NA	no z-score	1	0	1	1
ASL	2	0	6.00294	0	3	0	1.88001	0	FALSE	FALSE	0.54727	NMD insensitive	1	0	2.43157	1
ASMT	0	0	0	0	6	3	3.76001	40.5186	FALSE	FALSE	NA	no z-score	1	0	8.72238	1
ASMTL	5	0	15.0074	0	9	0	5.64002	0	FALSE	FALSE	0.153022	NMD sensitive	1	0	2.41074	1
ASNA1	0	0	0	0	5	0	3.13334	0	FALSE	FALSE	0.581281	NMD insensitive	1	0	0.241935	1
ASNS	3	0	9.00441	0	6	0	3.76001	0	FALSE	FALSE	0.160615	NMD sensitive	1	0	2.10176	1
ASNSD1	3	0	9.00441	0	6	1	3.76001	13.5062	FALSE	FALSE	0.0851926	NMD sensitive	0.000152555	Inf	30.4886	0.00232056
ASPA	0	0	0	0	4	1	2.50667	13.5062	FALSE	FALSE	NA	no z-score	1	0	4.13674	1
ASPDH	0	0	0	0	1	0	0.626669	0	FALSE	FALSE	NA	no z-score	1	0	0.614753	1
ASPG	1	0	3.00147	0	12	0	7.52002	0	FALSE	FALSE	0.390523	intermediate	1	0	0.469655	1
ASPH	5	0	15.0074	0	9	0	5.64002	0	FALSE	FALSE	0.52276	NMD insensitive	1	0	2.41074	1
ASPHD1	3	0	9.00441	0	4	2	2.50667	27.0124	FALSE	FALSE	0.308464	intermediate	1.03815e-06	Inf	79.9184	3.67426e-05
ASPHD2	1	1	3.00147	48.6381	8	1	5.01335	13.5062	FALSE	FALSE	0.754767	NMD insensitive	0.0277891	0.176916	0.194465	0.203092
ASPM	32	0	96.0471	0	39	2	24.4401	27.0124	FALSE	FALSE	0.506087	NMD insensitive	9.68231e-16	Inf	106.86	6.80168e-13
ASPN	5	0	15.0074	0	3	0	1.88001	0	FALSE	FALSE	0.80169	NMD insensitive	1	0	5.5581	1
ASPRV1	0	0	0	0	13	0	8.14669	0	FALSE	FALSE	NA	no z-score	1	0	0.109329	1
ASPSCR1	2	0	6.00294	0	6	0	3.76001	0	TRUE	FALSE	0.0833274	NMD sensitive	1	0	1.4712	1
ASRGL1	0	0	0	0	7	0	4.38668	0	FALSE	FALSE	NA	no z-score	1	0	0.185643	1
ASS1	2	0	6.00294	0	13	0	8.14669	0	FALSE	FALSE	0.178439	NMD sensitive	1	0	0.765626	1
ASTE1	7	0	21.0103	0	7	0	4.38668	0	FALSE	FALSE	0.334229	intermediate	1	0	4.08606	1
ASTL	3	0	9.00441	0	14	0	8.77336	0	FALSE	FALSE	0.319362	intermediate	1	0	1.02364	1
ASTN1	8	1	24.0118	48.6381	56	2	35.0934	27.0124	FALSE	FALSE	0.483135	NMD insensitive	0.00879174	0.380704	0.391067	0.0772008
ASTN2	11	0	33.0162	0	40	0	25.0667	0	FALSE	FALSE	0.416722	NMD insensitive	1	0	1.30496	1
ASXL1	4	0	12.0059	0	17	2	10.6534	27.0124	TRUE	TRUE	0.604398	NMD insensitive	1.11374e-05	Inf	31.2636	0.000263371
ASXL2	7	0	21.0103	0	22	0	13.7867	0	FALSE	FALSE	0.282562	NMD sensitive	1	0	1.48852	1
ASXL3	8	0	24.0118	0	42	1	26.3201	13.5062	FALSE	FALSE	0.343828	intermediate	0.000531138	Inf	13.2806	0.00706417
ASZ1	1	0	3.00147	0	9	1	5.64002	13.5062	FALSE	FALSE	NA	no z-score	0.0474308	Inf	8.74187	0.326467
ATAD1	3	0	9.00441	0	0	0	0	0	FALSE	FALSE	0.0694444	NMD sensitive	1	0	10.0044	1
ATAD2	15	1	45.0221	48.6381	16	3	10.0267	40.5186	FALSE	FALSE	0.528202	NMD insensitive	0.0011314	3.73211	3.49099	0.0131075
ATAD2B	7	1	21.0103	48.6381	10	0	6.26669	0	FALSE	FALSE	0.574851	NMD insensitive	0.001354	0	0.0610203	0.0152297
ATAD3A	1	0	3.00147	0	3	0	1.88001	0	FALSE	FALSE	NA	no z-score	1	0	1.3894	1
ATAD3B	0	0	0	0	9	0	5.64002	0	FALSE	FALSE	0.475806	NMD insensitive	1	0	0.150602	1
ATAD3C	1	0	3.00147	0	10	0	6.26669	0	FALSE	FALSE	0.308824	intermediate	1	0	0.55066	1
ATAD5	22	0	66.0324	0	9	1	5.64002	13.5062	FALSE	FALSE	0.473078	NMD insensitive	8.54057e-12	Inf	146.443	1.73673e-09
ATCAY	0	0	0	0	11	0	6.89335	0	FALSE	FALSE	0.694581	NMD insensitive	1	0	0.126689	1
ATE1	2	0	6.00294	0	6	0	3.76001	0	FALSE	FALSE	0.518565	NMD insensitive	1	0	1.4712	1
ATF1	0	0	0	0	3	0	1.88001	0	TRUE	TRUE	0.495763	NMD insensitive	1	0	0.347222	1
ATF2	3	0	9.00441	0	2	1	1.25334	13.5062	FALSE	FALSE	0.0052356	NMD sensitive	7.64816e-06	Inf	64.405	0.000193347
ATF3	0	0	0	0	0	0	0	0	FALSE	FALSE	NA	no z-score	1	0	1	1
ATF4	0	0	0	0	3	0	1.88001	0	FALSE	FALSE	NA	no z-score	1	0	0.347222	1
ATF5	0	0	0	0	2	0	1.25334	0	FALSE	FALSE	NA	no z-score	1	0	0.443786	1
ATF6	10	1	30.0147	48.6381	12	0	7.52002	0	FALSE	FALSE	0.0962446	NMD sensitive	0.000836908	0	0.073335	0.00996466
ATF6B	3	0	9.00441	0	8	0	5.01335	0	FALSE	FALSE	0.747619	NMD insensitive	1	0	1.6637	1
ATF7	2	0	6.00294	0	2	0	1.25334	0	FALSE	FALSE	0.204582	NMD sensitive	1	0	3.10781	1
ATF7IP2	0	0	0	0	9	0	5.64002	0	FALSE	FALSE	0.414782	NMD insensitive	1	0	0.150602	1
ATF7IP	16	1	48.0235	48.6381	14	0	8.77336	0	FALSE	FALSE	0.331362	intermediate	0.00336522	0	0.101052	0.0336841
ATG10	1	0	3.00147	0	1	0	0.626669	0	FALSE	FALSE	0.286712	NMD sensitive	1	0	2.45992	1
ATG16L1	3	0	9.00441	0	2	1	1.25334	13.5062	FALSE	FALSE	0.00625	NMD sensitive	7.64816e-06	Inf	64.405	0.000193347
ATG16L2	2	0	6.00294	0	3	0	1.88001	0	FALSE	FALSE	0.44213	NMD insensitive	1	0	2.43157	1
ATG2A	1	0	3.00147	0	34	0	21.3067	0	FALSE	FALSE	0.129873	NMD sensitive	1	0	0.179384	1
ATG2B	7	0	21.0103	0	21	1	13.16	13.5062	FALSE	FALSE	0.486819	NMD insensitive	5.32194e-05	Inf	22.5484	0.000994143
ATG4A	0	0	0	0	2	1	1.25334	13.5062	FALSE	FALSE	NA	no z-score	1	0	6.43766	1
ATG4B	0	0	0	0	9	0	5.64002	0	FALSE	FALSE	NA	no z-score	1	0	0.150602	1
ATG4C	4	0	12.0059	0	4	0	2.50667	0	FALSE	FALSE	0.156045	NMD sensitive	1	0	3.70889	1
ATG4D	1	0	3.00147	0	8	1	5.01335	13.5062	FALSE	FALSE	0.404908	NMD insensitive	0.0363636	Inf	9.65289	0.25795
ATG7	0	1	0	48.6381	9	0	5.64002	0	FALSE	FALSE	0.107131	NMD sensitive	3.4495e-08	0	0.003034	2.06099e-06
ATG9A	0	0	0	0	11	1	6.89335	13.5062	FALSE	FALSE	0.00660066	NMD sensitive	1	0	1.83778	1
ATHL1	2	0	6.00294	0	10	0	6.26669	0	FALSE	FALSE	0.691188	NMD insensitive	1	0	0.963705	1
ATIC	1	0	3.00147	0	8	0	5.01335	0	TRUE	TRUE	0.152031	NMD sensitive	1	0	0.665431	1
ATL1	2	0	6.00294	0	7	0	4.38668	0	FALSE	FALSE	0.320014	intermediate	1	0	1.30005	1
ATL2	0	0	0	0	4	0	2.50667	0	FALSE	FALSE	NA	no z-score	1	0	0.285171	1
ATL3	1	0	3.00147	0	6	0	3.76001	0	FALSE	FALSE	NA	no z-score	1	0	0.840643	1
ATM	40	5	120.059	243.191	31	1	19.4267	13.5062	TRUE	TRUE	0.282081	NMD sensitive	0.00702226	0.364883	0.352065	0.0625874
ATMIN	0	0	0	0	7	0	4.38668	0	FALSE	FALSE	0.196203	NMD sensitive	1	0	0.185643	1
ATN1	7	0	21.0103	0	15	0	9.40003	0	FALSE	FALSE	0.359262	intermediate	1	0	2.11637	1
ATOH1	0	0	0	0	3	0	1.88001	0	FALSE	FALSE	NA	no z-score	1	0	0.347222	1
ATP10A	2	0	6.00294	0	31	4	19.4267	54.0249	FALSE	FALSE	0.306751	intermediate	0.000637136	Inf	18.8643	0.00819195
ATP10B	1	0	3.00147	0	41	0	25.6934	0	FALSE	FALSE	0.435395	NMD insensitive	1	0	0.149905	1
ATP10D	8	1	24.0118	48.6381	16	1	10.0267	13.5062	FALSE	FALSE	0.410405	NMD insensitive	0.466376	0.688437	0.662884	1
ATP11A	5	0	15.0074	0	20	1	12.5334	13.5062	FALSE	FALSE	0.486773	NMD insensitive	0.000458066	Inf	17.158	0.00614164
ATP11B	13	0	39.0191	0	12	0	7.52002	0	FALSE	FALSE	0.156342	NMD sensitive	1	0	4.69707	1
ATP11C	6	0	18.0088	0	24	2	15.04	27.0124	FALSE	FALSE	0.411887	NMD insensitive	1.42724e-06	Inf	33.1971	4.78127e-05
ATP12A	6	0	18.0088	0	25	0	15.6667	0	FALSE	FALSE	0.44922	NMD insensitive	1	0	1.14053	1
ATP13A1	2	1	6.00294	48.6381	17	0	10.6534	0	FALSE	FALSE	0.357945	intermediate	1.15224e-08	0	0.0121064	8.16856e-07
ATP13A2	3	0	9.00441	0	21	1	13.16	13.5062	FALSE	FALSE	0.201488	NMD sensitive	0.00600667	Inf	10.249	0.0542661
ATP13A3	8	0	24.0118	0	6	0	3.76001	0	FALSE	FALSE	0.161076	NMD sensitive	1	0	5.25456	1
ATP13A4	5	0	15.0074	0	32	0	20.0534	0	FALSE	FALSE	0.380757	intermediate	1	0	0.760322	1
ATP13A5	8	0	24.0118	0	30	1	18.8001	13.5062	FALSE	FALSE	0.536112	NMD insensitive	0.000117373	Inf	18.3245	0.00190276
ATP1A1	3	1	9.00441	48.6381	12	0	7.52002	0	TRUE	FALSE	0.0894357	NMD sensitive	4.23256e-06	0	0.0236557	0.00011779
ATP1A2	3	0	9.00441	0	28	2	17.5467	27.0124	FALSE	FALSE	0.484118	NMD insensitive	0.00176265	Inf	15.1104	0.0189702
ATP1A4	4	0	12.0059	0	25	0	15.6667	0	FALSE	FALSE	0.413039	NMD insensitive	1	0	0.780351	1
ATP1B1	1	0	3.00147	0	2	0	1.25334	0	FALSE	FALSE	NA	no z-score	1	0	1.7758	1
ATP1B2	1	0	3.00147	0	4	0	2.50667	0	FALSE	FALSE	0.166667	NMD sensitive	1	0	1.1411	1
ATP1B3	0	0	0	0	3	0	1.88001	0	FALSE	FALSE	NA	no z-score	1	0	0.347222	1
ATP1B4	0	0	0	0	2	0	1.25334	0	FALSE	FALSE	NA	no z-score	1	0	0.443786	1
ATP2A1	15	1	45.0221	48.6381	23	1	14.4134	13.5062	FALSE	FALSE	0.659197	NMD insensitive	1	0.91901	0.872583	1
ATP2A2	1	0	3.00147	0	11	1	6.89335	13.5062	FALSE	FALSE	0.403392	NMD insensitive	0.0592885	Inf	7.35381	0.40235
ATP2A3	3	0	9.00441	0	27	1	16.92	13.5062	FALSE	FALSE	0.250681	NMD sensitive	0.0157989	Inf	8.09853	0.132225
ATP2B1	8	0	24.0118	0	18	0	11.28	0	FALSE	FALSE	0.616186	NMD insensitive	1	0	2.03678	1
ATP2B2	5	0	15.0074	0	53	0	33.2134	0	FALSE	FALSE	0.437772	NMD insensitive	1	0	0.467868	1
ATP2B3	2	0	6.00294	0	27	3	16.92	40.5186	TRUE	TRUE	0.337282	intermediate	0.00134642	Inf	16.225	0.0151887
ATP2B4	7	2	21.0103	97.2763	18	2	11.28	27.0124	FALSE	FALSE	0.391699	intermediate	0.166531	0.533752	0.510891	1
ATP2C1	3	0	9.00441	0	11	0	6.89335	0	FALSE	FALSE	0.167992	NMD sensitive	1	0	1.26745	1
ATP2C2	6	0	18.0088	0	23	1	14.4134	13.5062	FALSE	FALSE	0.324744	intermediate	0.000197504	Inf	17.89	0.00291626
ATP4A	2	0	6.00294	0	26	1	16.2934	13.5062	FALSE	FALSE	0.493262	NMD insensitive	0.0624605	Inf	5.87428	0.421899
ATP4B	0	0	0	0	7	0	4.38668	0	FALSE	FALSE	NA	no z-score	1	0	0.185643	1
ATP5A1	0	0	0	0	3	0	1.88001	0	FALSE	FALSE	NA	no z-score	1	0	0.347222	1
ATP5B	0	0	0	0	6	1	3.76001	13.5062	FALSE	FALSE	NA	no z-score	1	0	3.04752	1
ATP5C1	0	0	0	0	1	0	0.626669	0	FALSE	FALSE	0.0574713	NMD sensitive	1	0	0.614753	1
ATP5G2	0	0	0	0	1	0	0.626669	0	FALSE	FALSE	0.0251046	NMD sensitive	1	0	0.614753	1
ATP5J2	0	0	0	0	1	0	0.626669	0	FALSE	FALSE	NA	no z-score	1	0	0.614753	1
ATP5O	1	0	3.00147	0	0	0	0	0	FALSE	FALSE	NA	no z-score	1	0	4.00147	1
ATP5S	0	0	0	0	4	0	2.50667	0	FALSE	FALSE	NA	no z-score	1	0	0.285171	1
ATP5SL	0	0	0	0	5	0	3.13334	0	FALSE	FALSE	0.920833	NMD insensitive	1	0	0.241935	1
ATP6AP1	0	0	0	0	7	0	4.38668	0	FALSE	FALSE	NA	no z-score	1	0	0.185643	1
ATP6AP1L	0	0	0	0	7	0	4.38668	0	FALSE	FALSE	NA	no z-score	1	0	0.185643	1
ATP6AP2	1	0	3.00147	0	4	0	2.50667	0	FALSE	FALSE	0.00689655	NMD sensitive	1	0	1.1411	1
ATP6V0A1	2	1	6.00294	48.6381	9	0	5.64002	0	FALSE	FALSE	0.226309	NMD sensitive	1.6641e-05	0	0.0212469	0.000368104
ATP6V0A2	4	0	12.0059	0	8	1	5.01335	13.5062	FALSE	FALSE	0.353972	intermediate	8.83429e-05	Inf	31.3746	0.00151253
ATP6V0A4	5	0	15.0074	0	24	0	15.04	0	FALSE	FALSE	0.452371	NMD insensitive	1	0	0.997962	1
ATP6V0B	0	0	0	0	3	1	1.88001	13.5062	FALSE	FALSE	NA	no z-score	1	0	5.03687	1
ATP6V0C	0	0	0	0	3	0	1.88001	0	FALSE	FALSE	NA	no z-score	1	0	0.347222	1
ATP6V0D1	1	0	3.00147	0	7	0	4.38668	0	FALSE	FALSE	0.159722	NMD sensitive	1	0	0.742846	1
ATP6V0D2	2	0	6.00294	0	8	1	5.01335	13.5062	FALSE	FALSE	0.444847	NMD insensitive	0.0026087	Inf	16.8934	0.0268419
ATP6V0E2	0	0	0	0	2	0	1.25334	0	FALSE	FALSE	NA	no z-score	1	0	0.443786	1
ATP6V1A	1	0	3.00147	0	6	0	3.76001	0	FALSE	FALSE	0.424775	NMD insensitive	1	0	0.840643	1
ATP6V1B1	18	0	54.0265	0	10	0	6.26669	0	FALSE	FALSE	0.502518	NMD insensitive	1	0	7.57243	1
ATP6V1B2	2	0	6.00294	0	6	0	3.76001	0	FALSE	FALSE	NA	no z-score	1	0	1.4712	1
ATP6V1C2	4	1	12.0059	48.6381	13	1	8.14669	13.5062	FALSE	FALSE	0.513579	NMD insensitive	0.148221	0.433459	0.415542	0.941383
ATP6V1D	1	0	3.00147	0	2	0	1.25334	0	FALSE	FALSE	0	NMD sensitive	1	0	1.7758	1
ATP6V1E2	0	0	0	0	9	1	5.64002	13.5062	FALSE	FALSE	NA	no z-score	1	0	2.18467	1
ATP6V1F	0	0	0	0	1	1	0.626669	13.5062	FALSE	FALSE	NA	no z-score	1	0	8.91774	1
ATP6V1G3	0	0	0	0	3	0	1.88001	0	FALSE	FALSE	NA	no z-score	1	0	0.347222	1
ATP6V1H	2	0	6.00294	0	3	0	1.88001	0	FALSE	FALSE	0.166882	NMD sensitive	1	0	2.43157	1
ATP7A	6	0	18.0088	0	22	1	13.7867	13.5062	FALSE	FALSE	0.159323	NMD sensitive	0.000197504	Inf	18.6482	0.00291626
ATP7B	3	0	9.00441	0	32	0	20.0534	0	FALSE	FALSE	0.311317	intermediate	1	0	0.475192	1
ATP8A1	1	0	3.00147	0	29	1	18.1734	13.5062	FALSE	FALSE	0.462121	NMD insensitive	0.258824	Inf	3.02744	1
ATP8A2	5	1	15.0074	48.6381	14	4	8.77336	54.0249	FALSE	FALSE	0.245783	NMD sensitive	0.257287	1.82797	1.8156	1
ATP8B1	8	0	24.0118	0	8	0	5.01335	0	FALSE	FALSE	0.241943	NMD sensitive	1	0	4.15937	1
ATP8B2	1	0	3.00147	0	19	1	11.9067	13.5062	FALSE	FALSE	0.330435	intermediate	0.224138	Inf	4.49737	1
ATP8B3	6	1	18.0088	48.6381	14	2	8.77336	27.0124	FALSE	FALSE	0.546765	NMD insensitive	1	1.10097	1.09761	1
ATP8B4	7	0	21.0103	0	28	0	17.5467	0	FALSE	FALSE	0.433197	NMD insensitive	1	0	1.18675	1
ATP9A	6	0	18.0088	0	28	0	17.5467	0	FALSE	FALSE	0.503463	NMD insensitive	1	0	1.02492	1
ATP9B	5	0	15.0074	0	18	0	11.28	0	FALSE	FALSE	0.399507	intermediate	1	0	1.30353	1
ATPAF1	0	0	0	0	3	0	1.88001	0	FALSE	FALSE	NA	no z-score	1	0	0.347222	1
ATPAF2	0	0	0	0	3	0	1.88001	0	FALSE	FALSE	NA	no z-score	1	0	0.347222	1
ATR	17	4	51.025	194.553	19	2	11.9067	27.0124	TRUE	TRUE	0.319708	intermediate	0.210863	0.589686	0.57741	1
ATRN	8	0	24.0118	0	10	1	6.26669	13.5062	FALSE	FALSE	0.529068	NMD insensitive	3.37173e-07	Inf	49.9301	1.40423e-05
ATRNL1	11	0	33.0162	0	16	1	10.0267	13.5062	FALSE	FALSE	0.397594	intermediate	2.54886e-07	Inf	44.7501	1.11486e-05
ATRX	16	3	48.0235	145.914	16	3	10.0267	40.5186	TRUE	TRUE	0.390116	intermediate	0.57883	1.34635	1.25643	1
ATXN10	2	0	6.00294	0	3	0	1.88001	0	FALSE	FALSE	0.0619582	NMD sensitive	1	0	2.43157	1
ATXN1	4	0	12.0059	0	20	0	12.5334	0	FALSE	FALSE	0.255009	NMD sensitive	1	0	0.961023	1
ATXN1L	0	0	0	0	1	0	0.626669	0	FALSE	FALSE	NA	no z-score	1	0	0.614753	1
ATXN2	5	0	15.0074	0	16	1	10.0267	13.5062	FALSE	FALSE	0.30463	intermediate	0.000138511	Inf	21.0585	0.00216227
ATXN2L	5	0	15.0074	0	13	1	8.14669	13.5062	FALSE	FALSE	0.327347	intermediate	6.99515e-05	Inf	25.3869	0.00123189
ATXN3	3	0	9.00441	0	2	0	1.25334	0	FALSE	FALSE	0.00819672	NMD sensitive	1	0	4.43982	1
ATXN3L	0	0	0	0	11	0	6.89335	0	FALSE	FALSE	NA	no z-score	1	0	0.126689	1
ATXN7	4	1	12.0059	48.6381	13	0	8.14669	0	FALSE	FALSE	0.529325	NMD insensitive	1.50656e-05	0	0.0286458	0.000343075
ATXN7L1	2	0	6.00294	0	6	0	3.76001	0	FALSE	FALSE	0.0909091	NMD sensitive	1	0	1.4712	1
ATXN7L2	2	0	6.00294	0	13	1	8.14669	13.5062	FALSE	FALSE	0.368613	intermediate	0.015942	Inf	11.1063	0.132225
ATXN7L3	6	0	18.0088	0	4	0	2.50667	0	FALSE	FALSE	0.088592	NMD sensitive	1	0	5.42076	1
AUH	3	0	9.00441	0	2	1	1.25334	13.5062	FALSE	FALSE	0.335482	intermediate	7.64816e-06	Inf	64.405	0.000193347
AUP1	3	0	9.00441	0	4	0	2.50667	0	FALSE	FALSE	0.269487	NMD sensitive	1	0	2.85296	1
AURKA	1	0	3.00147	0	3	0	1.88001	0	FALSE	FALSE	NA	no z-score	1	0	1.3894	1
AURKB	0	0	0	0	4	0	2.50667	0	FALSE	FALSE	NA	no z-score	1	0	0.285171	1
AURKC	0	0	0	0	7	1	4.38668	13.5062	FALSE	FALSE	0.165254	NMD sensitive	1	0	2.69298	1
AUTS2	2	0	6.00294	0	23	1	14.4134	13.5062	FALSE	FALSE	0.312096	intermediate	0.0310528	Inf	6.59078	0.224616
AVIL	1	0	3.00147	0	10	2	6.26669	27.0124	FALSE	FALSE	NA	no z-score	0.0117647	Inf	15.4253	0.0999009
AVL9	0	0	0	0	2	0	1.25334	0	FALSE	FALSE	NA	no z-score	1	0	0.443786	1
AVPI1	0	0	0	0	1	0	0.626669	0	FALSE	FALSE	NA	no z-score	1	0	0.614753	1
AVPR1A	2	0	6.00294	0	12	0	7.52002	0	FALSE	FALSE	0.158781	NMD sensitive	1	0	0.821939	1
AVPR1B	1	0	3.00147	0	14	0	8.77336	0	FALSE	FALSE	0.411888	NMD insensitive	1	0	0.409426	1
AVPR2	1	0	3.00147	0	7	0	4.38668	0	FALSE	FALSE	0.133333	NMD sensitive	1	0	0.742846	1
AWAT1	0	0	0	0	8	0	5.01335	0	FALSE	FALSE	NA	no z-score	1	0	0.166297	1
AWAT2	2	0	6.00294	0	4	0	2.50667	0	FALSE	FALSE	0.42953	NMD insensitive	1	0	1.99703	1
AXIN1	5	0	15.0074	0	19	1	11.9067	13.5062	TRUE	TRUE	0.412596	NMD insensitive	0.000379037	Inf	17.9911	0.00515659
AXIN2	19	1	57.0279	48.6381	14	1	8.77336	13.5062	TRUE	TRUE	0.363929	intermediate	0.25227	1.80119	1.73513	1
AXL	6	3	18.0088	145.914	16	1	10.0267	13.5062	FALSE	FALSE	0.411103	NMD insensitive	0.000538025	0.175065	0.170216	0.00715166
AZGP1	0	0	0	0	4	1	2.50667	13.5062	FALSE	FALSE	0.0311111	NMD sensitive	1	0	4.13674	1
AZI2	0	0	0	0	6	0	3.76001	0	FALSE	FALSE	0.0614525	NMD sensitive	1	0	0.210084	1
AZIN1	2	0	6.00294	0	4	0	2.50667	0	FALSE	FALSE	0.111822	NMD sensitive	1	0	1.99703	1
AZU1	2	0	6.00294	0	7	0	4.38668	0	FALSE	FALSE	0.921007	NMD insensitive	1	0	1.30005	1
B2M	0	0	0	0	1	0	0.626669	0	FALSE	FALSE	NA	no z-score	1	0	0.614753	1
B3GALNT1	0	0	0	0	5	0	3.13334	0	FALSE	FALSE	NA	no z-score	1	0	0.241935	1
B3GALNT2	0	0	0	0	5	1	3.13334	13.5062	FALSE	FALSE	NA	no z-score	1	0	3.50956	1
B3GALT1	0	0	0	0	10	0	6.26669	0	FALSE	FALSE	NA	no z-score	1	0	0.137614	1
B3GALT2	0	0	0	0	4	1	2.50667	13.5062	FALSE	FALSE	NA	no z-score	1	0	4.13674	1
B3GALT5	0	0	0	0	8	0	5.01335	0	FALSE	FALSE	NA	no z-score	1	0	0.166297	1
B3GAT1	0	0	0	0	8	0	5.01335	0	FALSE	FALSE	NA	no z-score	1	0	0.166297	1
B3GAT2	0	0	0	0	9	0	5.64002	0	FALSE	FALSE	NA	no z-score	1	0	0.150602	1
B3GNT2	0	0	0	0	6	0	3.76001	0	FALSE	FALSE	NA	no z-score	1	0	0.210084	1
B3GNT3	0	0	0	0	11	0	6.89335	0	FALSE	FALSE	0.439252	NMD insensitive	1	0	0.126689	1
B3GNT4	0	0	0	0	7	0	4.38668	0	FALSE	FALSE	NA	no z-score	1	0	0.185643	1
B3GNT5	0	0	0	0	1	0	0.626669	0	FALSE	FALSE	NA	no z-score	1	0	0.614753	1
B3GNT6	0	0	0	0	7	0	4.38668	0	FALSE	FALSE	NA	no z-score	1	0	0.185643	1
B3GNT7	0	0	0	0	17	0	10.6534	0	FALSE	FALSE	NA	no z-score	1	0	0.0858121	1
B3GNT8	0	0	0	0	2	0	1.25334	0	FALSE	FALSE	NA	no z-score	1	0	0.443786	1
B3GNT9	0	0	0	0	7	0	4.38668	0	FALSE	FALSE	NA	no z-score	1	0	0.185643	1
B3GNTL1	0	0	0	0	8	1	5.01335	13.5062	FALSE	FALSE	NA	no z-score	1	0	2.41234	1
B4GALNT1	7	1	21.0103	48.6381	7	1	4.38668	13.5062	FALSE	FALSE	0.501891	NMD insensitive	0.770034	1.49347	1.19411	1
B4GALNT2	1	0	3.00147	0	17	0	10.6534	0	FALSE	FALSE	0.439394	NMD insensitive	1	0	0.343375	1
B4GALNT3	0	1	0	48.6381	19	1	11.9067	13.5062	FALSE	FALSE	0.257153	NMD sensitive	3.69688e-07	0	0.0226424	1.50882e-05
B4GALNT4	4	0	12.0059	0	21	0	13.16	0	FALSE	FALSE	0.696188	NMD insensitive	1	0	0.918492	1
B4GALT1	1	0	3.00147	0	1	0	0.626669	0	FALSE	FALSE	0.346686	intermediate	1	0	2.45992	1
B4GALT2	1	0	3.00147	0	8	2	5.01335	27.0124	FALSE	FALSE	0.632034	NMD insensitive	0.00855615	Inf	18.6403	0.075189
B4GALT3	1	0	3.00147	0	6	0	3.76001	0	FALSE	FALSE	0.00699301	NMD sensitive	1	0	0.840643	1
B4GALT4	1	0	3.00147	0	5	0	3.13334	0	FALSE	FALSE	0.0041841	NMD sensitive	1	0	0.968096	1
B4GALT5	0	0	0	0	1	0	0.626669	0	FALSE	FALSE	NA	no z-score	1	0	0.614753	1
B4GALT6	3	0	9.00441	0	5	0	3.13334	0	FALSE	FALSE	0.495533	NMD insensitive	1	0	2.42042	1
B4GALT7	1	0	3.00147	0	5	0	3.13334	0	FALSE	FALSE	0.47	NMD insensitive	1	0	0.968096	1
B9D2	0	0	0	0	2	0	1.25334	0	FALSE	FALSE	NA	no z-score	1	0	0.443786	1
BAAT	1	0	3.00147	0	11	0	6.89335	0	FALSE	FALSE	0.693333	NMD insensitive	1	0	0.506942	1
BACE1	2	1	6.00294	48.6381	5	0	3.13334	0	FALSE	FALSE	0.196207	NMD sensitive	0.00272232	0	0.0341322	0.0275344
BACE2	0	0	0	0	8	1	5.01335	13.5062	FALSE	FALSE	NA	no z-score	1	0	2.41234	1
BACH1	2	0	6.00294	0	7	0	4.38668	0	FALSE	FALSE	0.368071	intermediate	1	0	1.30005	1
BACH2	3	0	9.00441	0	23	2	14.4134	27.0124	FALSE	FALSE	0.36747	intermediate	0.000326167	Inf	18.1821	0.00459368
BAD	0	0	0	0	1	0	0.626669	0	FALSE	FALSE	NA	no z-score	1	0	0.614753	1
BAG2	0	0	0	0	2	0	1.25334	0	FALSE	FALSE	NA	no z-score	1	0	0.443786	1
BAG3	1	0	3.00147	0	5	0	3.13334	0	FALSE	FALSE	0.0933333	NMD sensitive	1	0	0.968096	1
BAG4	0	0	0	0	2	0	1.25334	0	FALSE	FALSE	0	NMD sensitive	1	0	0.443786	1
BAHD1	3	0	9.00441	0	13	0	8.14669	0	FALSE	FALSE	0.576048	NMD insensitive	1	0	1.09377	1
BAIAP2	0	0	0	0	7	0	4.38668	0	FALSE	FALSE	0.379679	intermediate	1	0	0.185643	1
BAIAP2L1	2	0	6.00294	0	12	0	7.52002	0	FALSE	FALSE	0.274135	NMD sensitive	1	0	0.821939	1
BAIAP2L2	1	0	3.00147	0	7	0	4.38668	0	FALSE	FALSE	0.0833333	NMD sensitive	1	0	0.742846	1
BAIAP3	2	0	6.00294	0	17	1	10.6534	13.5062	FALSE	FALSE	0.316129	intermediate	0.0208874	Inf	8.71732	0.159123
BAK1	1	0	3.00147	0	4	0	2.50667	0	FALSE	FALSE	0.897727	NMD insensitive	1	0	1.1411	1
BAMBI	0	0	0	0	2	0	1.25334	0	FALSE	FALSE	NA	no z-score	1	0	0.443786	1
BANF1	0	0	0	0	0	0	0	0	FALSE	FALSE	NA	no z-score	1	0	1	1
BANK1	6	0	18.0088	0	10	0	6.26669	0	FALSE	FALSE	0.449971	NMD insensitive	1	0	2.61589	1
BANP	0	0	0	0	9	0	5.64002	0	FALSE	FALSE	0.551546	NMD insensitive	1	0	0.150602	1
BAP1	0	0	0	0	10	0	6.26669	0	TRUE	TRUE	0.057953	NMD sensitive	1	0	0.137614	1
BARD1	8	0	24.0118	0	4	1	2.50667	13.5062	FALSE	FALSE	0.428575	NMD insensitive	1.92962e-08	Inf	103.467	1.27081e-06
BARHL1	0	0	0	0	8	0	5.01335	0	FALSE	FALSE	NA	no z-score	1	0	0.166297	1
BARHL2	3	0	9.00441	0	10	0	6.26669	0	FALSE	FALSE	0.771282	NMD insensitive	1	0	1.37675	1
BARX1	0	0	0	0	2	0	1.25334	0	FALSE	FALSE	NA	no z-score	1	0	0.443786	1
BARX2	0	0	0	0	11	0	6.89335	0	FALSE	FALSE	NA	no z-score	1	0	0.126689	1
BASP1	0	0	0	0	8	1	5.01335	13.5062	FALSE	FALSE	NA	no z-score	1	0	2.41234	1
BATF	0	0	0	0	1	1	0.626669	13.5062	FALSE	FALSE	NA	no z-score	1	0	8.91774	1
BATF2	0	0	0	0	3	0	1.88001	0	FALSE	FALSE	NA	no z-score	1	0	0.347222	1
BATF3	0	0	0	0	3	0	1.88001	0	FALSE	FALSE	NA	no z-score	1	0	0.347222	1
BAX	4	0	12.0059	0	3	0	1.88001	0	FALSE	FALSE	0.135758	NMD sensitive	1	0	4.51592	1
BAZ1A	11	0	33.0162	0	12	0	7.52002	0	FALSE	FALSE	0.139164	NMD sensitive	1	0	3.9925	1
BAZ1B	3	0	9.00441	0	11	1	6.89335	13.5062	FALSE	FALSE	0.211242	NMD sensitive	0.00093953	Inf	18.3859	0.0110001
BAZ2A	5	0	15.0074	0	10	2	6.26669	27.0124	FALSE	FALSE	0.31135	intermediate	4.9635e-08	Inf	61.7069	2.83719e-06
BAZ2B	11	0	33.0162	0	15	0	9.40003	0	FALSE	FALSE	0.350149	intermediate	1	0	3.27078	1
BBOX1	0	0	0	0	10	0	6.26669	0	FALSE	FALSE	NA	no z-score	1	0	0.137614	1
BBS10	0	0	0	0	5	0	3.13334	0	FALSE	FALSE	NA	no z-score	1	0	0.241935	1
BBS12	0	0	0	0	6	0	3.76001	0	FALSE	FALSE	NA	no z-score	1	0	0.210084	1
BBS1	1	0	3.00147	0	4	0	2.50667	0	FALSE	FALSE	0.369231	intermediate	1	0	1.1411	1
BBS2	1	1	3.00147	48.6381	9	1	5.64002	13.5062	FALSE	FALSE	0.169761	NMD sensitive	0.0113509	0.147857	0.176112	0.0968479
BBS4	1	0	3.00147	0	2	0	1.25334	0	FALSE	FALSE	NA	no z-score	1	0	1.7758	1
BBS5	0	0	0	0	1	0	0.626669	0	FALSE	FALSE	0.284991	NMD sensitive	1	0	0.614753	1
BBS7	1	0	3.00147	0	10	0	6.26669	0	FALSE	FALSE	0.163558	NMD sensitive	1	0	0.55066	1
BBS9	5	0	15.0074	0	12	1	7.52002	13.5062	FALSE	FALSE	0.310055	intermediate	6.99515e-05	Inf	27.2542	0.00123189
BBX	7	2	21.0103	97.2763	5	0	3.13334	0	FALSE	FALSE	0.480885	NMD insensitive	0.00702827	0	0.0541846	0.0626169
BCAM	2	0	6.00294	0	17	0	10.6534	0	FALSE	FALSE	0.247143	NMD sensitive	1	0	0.600937	1
BCAN	5	0	15.0074	0	28	0	17.5467	0	FALSE	FALSE	0.367658	intermediate	1	0	0.863083	1
BCAP29	2	0	6.00294	0	2	2	1.25334	27.0124	FALSE	FALSE	0.188067	NMD sensitive	5.20483e-06	Inf	87.0573	0.000140956
BCAR1	3	0	9.00441	0	8	1	5.01335	13.5062	FALSE	FALSE	0.178632	NMD sensitive	0.00057971	Inf	24.134	0.00757545
BCAR3	1	0	3.00147	0	12	0	7.52002	0	FALSE	FALSE	0.15043	NMD sensitive	1	0	0.469655	1
BCAS1	1	0	3.00147	0	12	1	7.52002	13.5062	FALSE	FALSE	NA	no z-score	0.0717391	Inf	6.81291	0.47394
BCAS3	5	0	15.0074	0	11	0	6.89335	0	FALSE	FALSE	0.11569	NMD sensitive	1	0	2.02795	1
BCAS4	0	0	0	0	5	0	3.13334	0	FALSE	FALSE	NA	no z-score	1	0	0.241935	1
BCAT1	3	0	9.00441	0	5	0	3.13334	0	FALSE	FALSE	0.492024	NMD insensitive	1	0	2.42042	1
BCAT2	0	0	0	0	5	0	3.13334	0	FALSE	FALSE	NA	no z-score	1	0	0.241935	1
BCDIN3D	0	0	0	0	1	0	0.626669	0	FALSE	FALSE	NA	no z-score	1	0	0.614753	1
BCHE	10	0	30.0147	0	10	0	6.26669	0	FALSE	FALSE	0.30279	intermediate	1	0	4.26807	1
BCKDHA	4	0	12.0059	0	14	0	8.77336	0	FALSE	FALSE	0.0412848	NMD sensitive	1	0	1.33075	1
BCKDHB	4	2	12.0059	97.2763	6	0	3.76001	0	FALSE	FALSE	0.185937	NMD sensitive	0.000282664	0	0.0278025	0.00403771
BCKDK	0	0	0	0	3	0	1.88001	0	FALSE	FALSE	NA	no z-score	1	0	0.347222	1
BCL10	0	0	0	0	1	0	0.626669	0	TRUE	TRUE	NA	no z-score	1	0	0.614753	1
BCL11A	0	0	0	0	27	3	16.92	40.5186	TRUE	TRUE	NA	no z-score	1	0	2.31688	1
BCL11B	0	0	0	0	25	2	15.6667	27.0124	TRUE	TRUE	NA	no z-score	1	0	1.68074	1
BCL2	0	0	0	0	4	0	2.50667	0	TRUE	FALSE	NA	no z-score	1	0	0.285171	1
BCL2A1	0	0	0	0	2	0	1.25334	0	FALSE	FALSE	NA	no z-score	1	0	0.443786	1
BCL2L11	0	0	0	0	2	0	1.25334	0	FALSE	FALSE	0.934156	NMD insensitive	1	0	0.443786	1
BCL2L12	1	0	3.00147	0	19	0	11.9067	0	FALSE	FALSE	0.0294118	NMD sensitive	1	0	0.31003	1
BCL2L13	0	0	0	0	5	0	3.13334	0	FALSE	FALSE	NA	no z-score	1	0	0.241935	1
BCL2L14	0	0	0	0	3	0	1.88001	0	FALSE	FALSE	NA	no z-score	1	0	0.347222	1
BCL2L15	0	0	0	0	2	0	1.25334	0	FALSE	FALSE	NA	no z-score	1	0	0.443786	1
BCL2L2	0	0	0	0	1	0	0.626669	0	FALSE	FALSE	NA	no z-score	1	0	0.614753	1
BCL3	2	0	6.00294	0	2	0	1.25334	0	TRUE	FALSE	0.480349	NMD insensitive	1	0	3.10781	1
BCL6	3	0	9.00441	0	16	0	10.0267	0	TRUE	FALSE	0.595675	NMD insensitive	1	0	0.90729	1
BCL6B	2	1	6.00294	48.6381	18	0	11.28	0	FALSE	FALSE	0.455547	NMD insensitive	1.15224e-08	0	0.0114886	8.16856e-07
BCL7A	0	0	0	0	4	0	2.50667	0	TRUE	FALSE	NA	no z-score	1	0	0.285171	1
BCL7B	0	0	0	0	3	0	1.88001	0	FALSE	FALSE	NA	no z-score	1	0	0.347222	1
BCL9	15	1	45.0221	48.6381	13	0	8.14669	0	TRUE	FALSE	0.709873	NMD insensitive	0.00609818	0	0.101365	0.054904
BCL9L	15	0	45.0221	0	14	2	8.77336	27.0124	FALSE	FALSE	0.457209	NMD insensitive	4.08204e-14	Inf	131.909	1.6168e-11
BCLAF1	11	0	33.0162	0	13	0	8.14669	0	FALSE	FALSE	0.291958	NMD sensitive	1	0	3.71896	1
BCO2	4	0	12.0059	0	10	0	6.26669	0	FALSE	FALSE	0.347382	intermediate	1	0	1.7898	1
BCOR	16	4	48.0235	194.553	29	2	18.1734	27.0124	TRUE	TRUE	0.459188	NMD insensitive	0.00602355	0.370752	0.366263	0.0543761
BCORL1	6	1	18.0088	48.6381	27	2	16.92	27.0124	FALSE	FALSE	0.627917	NMD insensitive	0.214897	0.586336	0.59862	1
BCR	2	0	6.00294	0	32	2	20.0534	27.0124	TRUE	FALSE	0.277469	NMD sensitive	0.0100285	Inf	9.31771	0.0873006
BCS1L	1	0	3.00147	0	3	0	1.88001	0	FALSE	FALSE	0.190722	NMD sensitive	1	0	1.3894	1
BDH1	0	0	0	0	7	1	4.38668	13.5062	FALSE	FALSE	NA	no z-score	1	0	2.69298	1
BDH2	0	0	0	0	3	0	1.88001	0	FALSE	FALSE	NA	no z-score	1	0	0.347222	1
BDKRB1	0	0	0	0	13	0	8.14669	0	FALSE	FALSE	NA	no z-score	1	0	0.109329	1
BDKRB2	0	0	0	0	25	0	15.6667	0	FALSE	FALSE	NA	no z-score	1	0	0.0599998	1
BDNF	0	0	0	0	13	1	8.14669	13.5062	FALSE	FALSE	NA	no z-score	1	0	1.58595	1
BDP1	15	0	45.0221	0	22	4	13.7867	54.0249	FALSE	FALSE	0.504718	NMD insensitive	1.95666e-19	Inf	171.259	3.02395e-16
BEGAIN	0	0	0	0	11	1	6.89335	13.5062	FALSE	FALSE	0.922078	NMD insensitive	1	0	1.83778	1
BEND2	2	0	6.00294	0	14	1	8.77336	13.5062	FALSE	FALSE	0.407098	NMD insensitive	0.0168582	Inf	10.3942	0.137539
BEND3	0	0	0	0	23	2	14.4134	27.0124	FALSE	FALSE	NA	no z-score	1	0	1.81741	1
BEND4	2	0	6.00294	0	15	0	9.40003	0	FALSE	FALSE	NA	no z-score	1	0	0.673358	1
BEND5	0	0	0	0	6	0	3.76001	0	FALSE	FALSE	NA	no z-score	1	0	0.210084	1
BEND6	0	0	0	0	6	1	3.76001	13.5062	FALSE	FALSE	0.341344	intermediate	1	0	3.04752	1
BEND7	0	0	0	0	15	0	9.40003	0	FALSE	FALSE	NA	no z-score	1	0	0.0961536	1
BEST1	0	0	0	0	2	0	1.25334	0	FALSE	FALSE	0.843434	NMD insensitive	1	0	0.443786	1
BEST2	0	0	0	0	7	0	4.38668	0	FALSE	FALSE	NA	no z-score	1	0	0.185643	1
BEST3	1	0	3.00147	0	13	2	8.14669	27.0124	FALSE	FALSE	0.541096	NMD insensitive	0.019559	Inf	12.2548	0.151442
BEST4	0	1	0	48.6381	3	0	1.88001	0	FALSE	FALSE	0.49004	NMD insensitive	0.000784314	0	0.00699506	0.0095947
BEX1	0	0	0	0	0	0	0	0	FALSE	FALSE	NA	no z-score	1	0	1	1
BEX2	0	0	0	0	2	1	1.25334	13.5062	FALSE	FALSE	NA	no z-score	1	0	6.43766	1
BFAR	1	0	3.00147	0	5	0	3.13334	0	FALSE	FALSE	0.471098	NMD insensitive	1	0	0.968096	1
BFSP1	1	0	3.00147	0	9	1	5.64002	13.5062	FALSE	FALSE	0.317568	intermediate	0.0474308	Inf	8.74187	0.326467
BFSP2	2	0	6.00294	0	14	0	8.77336	0	FALSE	FALSE	0.850334	NMD insensitive	1	0	0.716534	1
BGLAP	0	0	0	0	0	0	0	0	FALSE	FALSE	NA	no z-score	1	0	1	1
BGN	1	0	3.00147	0	3	1	1.88001	13.5062	FALSE	FALSE	NA	no z-score	0.0103199	Inf	20.1549	0.0886389
BHLHA15	0	0	0	0	2	0	1.25334	0	FALSE	FALSE	NA	no z-score	1	0	0.443786	1
BHLHB9	0	0	0	0	10	1	6.26669	13.5062	FALSE	FALSE	NA	no z-score	1	0	1.99626	1
BHLHE22	0	0	0	0	9	0	5.64002	0	FALSE	FALSE	NA	no z-score	1	0	0.150602	1
BHLHE40	1	0	3.00147	0	7	2	4.38668	27.0124	FALSE	FALSE	0.0044843	NMD sensitive	0.00584893	Inf	20.8089	0.0530477
BHLHE41	0	0	0	0	0	0	0	0	FALSE	FALSE	NA	no z-score	1	0	1	1
BHMT2	0	0	0	0	7	0	4.38668	0	FALSE	FALSE	0.461538	NMD insensitive	1	0	0.185643	1
BHMT	1	0	3.00147	0	6	0	3.76001	0	FALSE	FALSE	0.896341	NMD insensitive	1	0	0.840643	1
BICC1	4	0	12.0059	0	16	1	10.0267	13.5062	FALSE	FALSE	0.401287	NMD insensitive	0.000707831	Inf	17.1099	0.00884102
BICD1	4	0	12.0059	0	10	0	6.26669	0	FALSE	FALSE	0.183212	NMD sensitive	1	0	1.7898	1
BICD2	1	0	3.00147	0	16	1	10.0267	13.5062	FALSE	FALSE	0.0111669	NMD sensitive	0.0977778	Inf	5.26415	0.628761
BID	0	0	0	0	2	0	1.25334	0	FALSE	FALSE	NA	no z-score	1	0	0.443786	1
BIN1	2	0	6.00294	0	14	0	8.77336	0	FALSE	FALSE	0.491542	NMD insensitive	1	0	0.716534	1
BIN2	3	0	9.00441	0	6	0	3.76001	0	FALSE	FALSE	0.568084	NMD insensitive	1	0	2.10176	1
BIN3	1	0	3.00147	0	6	0	3.76001	0	FALSE	FALSE	0.542373	NMD insensitive	1	0	0.840643	1
BIRC2	2	0	6.00294	0	3	0	1.88001	0	FALSE	FALSE	0.968553	NMD insensitive	1	0	2.43157	1
BIRC3	2	0	6.00294	0	5	0	3.13334	0	TRUE	TRUE	0.823034	NMD insensitive	1	0	1.69426	1
BIRC5	1	0	3.00147	0	1	0	0.626669	0	FALSE	FALSE	0.62409	NMD insensitive	1	0	2.45992	1
BIRC6	17	1	51.025	48.6381	40	1	25.0667	13.5062	FALSE	FALSE	0.337243	intermediate	0.187506	0.585119	0.583262	1
BIRC7	0	0	0	0	7	1	4.38668	13.5062	FALSE	FALSE	NA	no z-score	1	0	2.69298	1
BIRC8	0	0	0	0	2	0	1.25334	0	FALSE	FALSE	NA	no z-score	1	0	0.443786	1
BIVM	1	2	3.00147	97.2763	3	0	1.88001	0	FALSE	FALSE	NA	no z-score	0.00194137	0	0.0141377	0.0206255
BLK	2	0	6.00294	0	18	1	11.28	13.5062	FALSE	FALSE	0.654695	NMD insensitive	0.0208874	Inf	8.27247	0.159123
BLM	7	1	21.0103	48.6381	12	1	7.52002	13.5062	TRUE	TRUE	0.604526	NMD insensitive	0.605269	0.752445	0.75496	1
BLMH	3	0	9.00441	0	4	1	2.50667	13.5062	FALSE	FALSE	0.303219	intermediate	7.04101e-05	Inf	41.3857	0.00123189
BLNK	1	0	3.00147	0	10	0	6.26669	0	FALSE	FALSE	0.152014	NMD sensitive	1	0	0.55066	1
BLOC1S1	0	0	0	0	1	0	0.626669	0	FALSE	FALSE	NA	no z-score	1	0	0.614753	1
BLOC1S2	0	0	0	0	1	0	0.626669	0	FALSE	FALSE	NA	no z-score	1	0	0.614753	1
BLOC1S3	0	0	0	0	3	0	1.88001	0	FALSE	FALSE	NA	no z-score	1	0	0.347222	1
BLZF1	1	1	3.00147	48.6381	3	1	1.88001	13.5062	FALSE	FALSE	NA	no z-score	0.584464	0.434928	0.406036	1
BMF	0	0	0	0	1	1	0.626669	13.5062	FALSE	FALSE	NA	no z-score	1	0	8.91774	1
BMP10	0	0	0	0	7	4	4.38668	54.0249	FALSE	FALSE	NA	no z-score	1	0	10.215	1
BMP15	0	0	0	0	4	1	2.50667	13.5062	FALSE	FALSE	NA	no z-score	1	0	4.13674	1
BMP1	7	0	21.0103	0	18	1	11.28	13.5062	FALSE	FALSE	0.376148	intermediate	1.90667e-05	Inf	26.0004	0.000409264
BMP2	0	0	0	0	8	0	5.01335	0	FALSE	FALSE	NA	no z-score	1	0	0.166297	1
BMP2K	3	0	9.00441	0	8	1	5.01335	13.5062	FALSE	FALSE	0.186709	NMD sensitive	0.00057971	Inf	24.134	0.00757545
BMP3	1	0	3.00147	0	13	0	8.14669	0	FALSE	FALSE	0.289319	NMD sensitive	1	0	0.437477	1
BMP4	0	0	0	0	6	0	3.76001	0	FALSE	FALSE	NA	no z-score	1	0	0.210084	1
BMP5	4	1	12.0059	48.6381	16	0	10.0267	0	FALSE	FALSE	0.491742	NMD insensitive	1.40046e-06	0	0.0237618	4.70514e-05
BMP6	2	0	6.00294	0	11	1	6.89335	13.5062	FALSE	FALSE	0.175	NMD sensitive	0.0057971	Inf	12.8698	0.0528464
BMP7	1	0	3.00147	0	13	0	8.14669	0	FALSE	FALSE	0.509456	NMD insensitive	1	0	0.437477	1
BMP8A	0	0	0	0	3	0	1.88001	0	FALSE	FALSE	NA	no z-score	1	0	0.347222	1
BMP8B	0	0	0	0	4	0	2.50667	0	FALSE	FALSE	NA	no z-score	1	0	0.285171	1
BMPER	2	0	6.00294	0	23	1	14.4134	13.5062	FALSE	FALSE	0.309409	intermediate	0.0310528	Inf	6.59078	0.224616
BMPR1A	3	0	9.00441	0	0	0	0	0	TRUE	TRUE	0.0590105	NMD sensitive	1	0	10.0044	1
BMPR1B	3	1	9.00441	48.6381	6	0	3.76001	0	FALSE	FALSE	0.27392	NMD sensitive	0.00128172	0	0.0423417	0.0147751
BMPR2	24	0	72.0353	0	9	0	5.64002	0	FALSE	FALSE	0.11124	NMD sensitive	1	0	10.9993	1
BMS1	5	0	15.0074	0	16	0	10.0267	0	FALSE	FALSE	0.415363	NMD insensitive	1	0	1.45169	1
BMX	1	0	3.00147	0	6	0	3.76001	0	FALSE	FALSE	0.0818182	NMD sensitive	1	0	0.840643	1
BNC1	4	0	12.0059	0	28	1	17.5467	13.5062	FALSE	FALSE	0.630196	NMD insensitive	0.00840964	Inf	10.1725	0.0741545
BNC2	9	1	27.0132	48.6381	20	1	12.5334	13.5062	FALSE	FALSE	0.517607	NMD insensitive	0.2604	0.596497	0.604917	1
BNIP1	0	0	0	0	2	2	1.25334	27.0124	FALSE	FALSE	0.152381	NMD sensitive	1	0	12.4315	1
BNIP2	1	0	3.00147	0	3	0	1.88001	0	FALSE	FALSE	0	NMD sensitive	1	0	1.3894	1
BNIP3	0	0	0	0	2	0	1.25334	0	FALSE	FALSE	0.186275	NMD sensitive	1	0	0.443786	1
BNIPL	2	0	6.00294	0	3	0	1.88001	0	FALSE	FALSE	0.693333	NMD insensitive	1	0	2.43157	1
BOC	3	0	9.00441	0	20	4	12.5334	54.0249	FALSE	FALSE	0.591903	NMD insensitive	3.49148e-06	Inf	40.6766	0.000100671
BOD1	0	0	0	0	3	0	1.88001	0	FALSE	FALSE	NA	no z-score	1	0	0.347222	1
BOK	0	0	0	0	5	1	3.13334	13.5062	FALSE	FALSE	NA	no z-score	1	0	3.50956	1
BOLA1	0	0	0	0	4	0	2.50667	0	FALSE	FALSE	NA	no z-score	1	0	0.285171	1
BOLL	0	0	0	0	1	0	0.626669	0	FALSE	FALSE	NA	no z-score	1	0	0.614753	1
BOP1	0	0	0	0	1	0	0.626669	0	FALSE	FALSE	NA	no z-score	1	0	0.614753	1
BPHL	1	0	3.00147	0	8	0	5.01335	0	FALSE	FALSE	0.308871	intermediate	1	0	0.665431	1
BPI	1	0	3.00147	0	11	1	6.89335	13.5062	FALSE	FALSE	0.411765	NMD insensitive	0.0592885	Inf	7.35381	0.40235
BPNT1	1	0	3.00147	0	3	0	1.88001	0	FALSE	FALSE	0.594203	NMD insensitive	1	0	1.3894	1
BPTF	5	0	15.0074	0	23	1	14.4134	13.5062	FALSE	FALSE	0.257907	NMD sensitive	0.000571114	Inf	15.0652	0.00753532
BRAF	12	0	36.0176	0	12	0	7.52002	0	TRUE	FALSE	0.440425	NMD insensitive	1	0	4.34478	1
BRAP	1	0	3.00147	0	5	2	3.13334	27.0124	FALSE	FALSE	NA	no z-score	0.00366569	Inf	27.1187	0.0362999
BRCA1	6	0	18.0088	0	13	1	8.14669	13.5062	TRUE	TRUE	0.440106	NMD insensitive	2.20333e-05	Inf	30.1471	0.000455278
BRCA2	29	0	87.0427	0	27	0	16.92	0	TRUE	TRUE	0.582806	NMD insensitive	1	0	4.91308	1
BRCC3	0	0	0	0	1	1	0.626669	13.5062	FALSE	FALSE	0.0781893	NMD sensitive	1	0	8.91774	1
BRD1	3	0	9.00441	0	8	2	5.01335	27.0124	FALSE	FALSE	0.43808	NMD insensitive	5.71439e-06	Inf	46.6043	0.000153323
BRD2	3	1	9.00441	48.6381	11	0	6.89335	0	FALSE	FALSE	0.588493	NMD insensitive	1.64323e-05	0	0.0255337	0.000368104
BRD3	10	0	30.0147	0	16	1	10.0267	13.5062	TRUE	TRUE	0.221264	NMD sensitive	6.04324e-07	Inf	40.8015	2.33102e-05
BRD4	3	1	9.00441	48.6381	21	1	13.16	13.5062	TRUE	TRUE	0.385917	intermediate	0.00279804	0.202355	0.206474	0.0282632
BRD7	5	1	15.0074	48.6381	5	0	3.13334	0	FALSE	FALSE	0.172381	NMD sensitive	0.0170337	0	0.0780194	0.137539
BRD8	7	1	21.0103	48.6381	10	2	6.26669	27.0124	FALSE	FALSE	0.353902	intermediate	0.23772	1.91699	1.70933	1
BRD9	2	0	6.00294	0	7	2	4.38668	27.0124	FALSE	FALSE	0.104575	NMD sensitive	9.0331e-05	Inf	36.4175	0.00153636
BRDT	9	0	27.0132	0	13	0	8.14669	0	FALSE	FALSE	0.349174	intermediate	1	0	3.06266	1
BRE	2	0	6.00294	0	3	1	1.88001	13.5062	FALSE	FALSE	0.382863	intermediate	0.00037527	Inf	35.2729	0.00512338
BRF1	3	0	9.00441	0	10	1	6.26669	13.5062	FALSE	FALSE	0.00708847	NMD sensitive	0.00069965	Inf	19.9714	0.00879094
BRF2	0	0	0	0	8	0	5.01335	0	FALSE	FALSE	NA	no z-score	1	0	0.166297	1
BRIP1	3	0	9.00441	0	7	0	4.38668	0	TRUE	TRUE	0.231672	NMD sensitive	1	0	1.85725	1
BRMS1	4	0	12.0059	0	4	0	2.50667	0	FALSE	FALSE	0.11195	NMD sensitive	1	0	3.70889	1
BRMS1L	1	0	3.00147	0	1	0	0.626669	0	FALSE	FALSE	0.119802	NMD sensitive	1	0	2.45992	1
BRPF1	2	0	6.00294	0	19	0	11.9067	0	FALSE	FALSE	0.571129	NMD insensitive	1	0	0.542582	1
BRPF3	5	0	15.0074	0	10	0	6.26669	0	FALSE	FALSE	0.261381	NMD sensitive	1	0	2.20284	1
BRS3	2	1	6.00294	48.6381	3	0	1.88001	0	FALSE	FALSE	0.446512	NMD insensitive	0.0175439	0	0.048986	0.137539
BRSK1	7	0	21.0103	0	10	0	6.26669	0	FALSE	FALSE	0.332739	intermediate	1	0	3.02893	1
BRSK2	2	1	6.00294	48.6381	5	2	3.13334	27.0124	FALSE	FALSE	0.329292	intermediate	1	1.10081	0.956124	1
BRWD1	13	2	39.0191	97.2763	16	0	10.0267	0	FALSE	FALSE	0.486596	NMD insensitive	9.28647e-06	0	0.0369295	0.000229753
BRWD3	17	1	51.025	48.6381	12	2	7.52002	27.0124	FALSE	FALSE	0.367501	intermediate	0.0052067	3.48121	3.44593	0.0479927
BSCL2	1	2	3.00147	97.2763	3	0	1.88001	0	FALSE	FALSE	0.33493	intermediate	0.00194137	0	0.0141377	0.0206255
BSDC1	0	0	0	0	7	0	4.38668	0	FALSE	FALSE	NA	no z-score	1	0	0.185643	1
BSG	1	0	3.00147	0	3	0	1.88001	0	FALSE	FALSE	0.710692	NMD insensitive	1	0	1.3894	1
BSN	15	0	45.0221	0	53	1	33.2134	13.5062	FALSE	FALSE	0.502967	NMD insensitive	4.03606e-05	Inf	19.513	0.000791574
BSND	0	0	0	0	9	1	5.64002	13.5062	FALSE	FALSE	NA	no z-score	1	0	2.18467	1
BSPH1	0	0	0	0	0	0	0	0	FALSE	FALSE	NA	no z-score	1	0	1	1
BSPRY	0	0	0	0	4	1	2.50667	13.5062	FALSE	FALSE	NA	no z-score	1	0	4.13674	1
BST1	1	0	3.00147	0	4	1	2.50667	13.5062	FALSE	FALSE	0.407143	NMD insensitive	0.0175439	Inf	16.5531	0.137539
BST2	0	0	0	0	3	0	1.88001	0	FALSE	FALSE	NA	no z-score	1	0	0.347222	1
BSX	0	0	0	0	4	0	2.50667	0	FALSE	FALSE	NA	no z-score	1	0	0.285171	1
BTAF1	11	0	33.0162	0	18	0	11.28	0	FALSE	FALSE	0.247924	NMD sensitive	1	0	2.77004	1
BTBD10	0	0	0	0	5	0	3.13334	0	FALSE	FALSE	NA	no z-score	1	0	0.241935	1
BTBD11	10	0	30.0147	0	23	1	14.4134	13.5062	FALSE	FALSE	0.495817	NMD insensitive	3.95513e-06	Inf	29.1893	0.000112253
BTBD1	1	0	3.00147	0	2	0	1.25334	0	FALSE	FALSE	0.27907	NMD sensitive	1	0	1.7758	1
BTBD16	4	0	12.0059	0	23	1	14.4134	13.5062	FALSE	FALSE	0.523371	NMD insensitive	0.00272028	Inf	12.2404	0.0275344
BTBD17	0	0	0	0	7	0	4.38668	0	FALSE	FALSE	NA	no z-score	1	0	0.185643	1
BTBD18	0	0	0	0	2	0	1.25334	0	FALSE	FALSE	NA	no z-score	1	0	0.443786	1
BTBD2	1	0	3.00147	0	5	0	3.13334	0	FALSE	FALSE	0.842932	NMD insensitive	1	0	0.968096	1
BTBD3	0	0	0	0	13	1	8.14669	13.5062	FALSE	FALSE	0.146789	NMD sensitive	1	0	1.58595	1
BTBD6	0	0	0	0	4	0	2.50667	0	FALSE	FALSE	NA	no z-score	1	0	0.285171	1
BTBD7	10	1	30.0147	48.6381	15	0	9.40003	0	FALSE	FALSE	0.442095	NMD insensitive	0.000370902	0	0.0600783	0.00512338
BTBD8	0	0	0	0	8	0	5.01335	0	FALSE	FALSE	0.635897	NMD insensitive	1	0	0.166297	1
BTBD9	4	0	12.0059	0	11	0	6.89335	0	FALSE	FALSE	0.317471	intermediate	1	0	1.6477	1
BTC	0	0	0	0	6	0	3.76001	0	FALSE	FALSE	NA	no z-score	1	0	0.210084	1
BTD	0	0	0	0	5	2	3.13334	27.0124	FALSE	FALSE	NA	no z-score	1	0	6.77718	1
BTF3	2	0	6.00294	0	2	0	1.25334	0	FALSE	FALSE	0.0130853	NMD sensitive	1	0	3.10781	1
BTG1	0	0	0	0	3	0	1.88001	0	TRUE	TRUE	NA	no z-score	1	0	0.347222	1
BTG2	0	0	0	0	1	0	0.626669	0	FALSE	FALSE	NA	no z-score	1	0	0.614753	1
BTG3	0	0	0	0	3	0	1.88001	0	FALSE	FALSE	0.327957	intermediate	1	0	0.347222	1
BTG4	0	0	0	0	2	0	1.25334	0	FALSE	FALSE	NA	no z-score	1	0	0.443786	1
BTK	4	0	12.0059	0	8	0	5.01335	0	FALSE	FALSE	0.549533	NMD insensitive	1	0	2.16284	1
BTLA	0	0	0	0	2	0	1.25334	0	FALSE	FALSE	NA	no z-score	1	0	0.443786	1
BTN1A1	1	0	3.00147	0	17	1	10.6534	13.5062	FALSE	FALSE	0.525429	NMD insensitive	0.222222	Inf	4.98107	1
BTN2A1	2	0	6.00294	0	10	1	6.26669	13.5062	FALSE	FALSE	0.221014	NMD sensitive	0.00401338	Inf	13.9797	0.038557
BTN2A2	2	1	6.00294	48.6381	14	1	8.77336	13.5062	FALSE	FALSE	0.431821	NMD insensitive	0.00917327	0.195507	0.209399	0.0802471
BTN3A1	0	0	0	0	7	0	4.38668	0	FALSE	FALSE	0.703448	NMD insensitive	1	0	0.185643	1
BTN3A2	1	0	3.00147	0	2	0	1.25334	0	FALSE	FALSE	0.60804	NMD insensitive	1	0	1.7758	1
BTN3A3	0	0	0	0	16	0	10.0267	0	FALSE	FALSE	0.115702	NMD sensitive	1	0	0.090689	1
BTNL2	2	1	6.00294	48.6381	7	3	4.38668	40.5186	FALSE	FALSE	0.370781	intermediate	1	1.25228	1.08739	1
BTNL3	2	0	6.00294	0	6	1	3.76001	13.5062	FALSE	FALSE	0.29	NMD sensitive	0.00156022	Inf	21.3416	0.0169252
BTNL8	6	0	18.0088	0	14	0	8.77336	0	FALSE	FALSE	0.314331	intermediate	1	0	1.94496	1
BTNL9	1	0	3.00147	0	12	0	7.52002	0	FALSE	FALSE	0.06	NMD sensitive	1	0	0.469655	1
BTRC	4	0	12.0059	0	7	0	4.38668	0	FALSE	FALSE	0.00775194	NMD sensitive	1	0	2.41445	1
BUB1	4	1	12.0059	48.6381	11	1	6.89335	13.5062	FALSE	FALSE	0.291165	NMD sensitive	0.235768	0.494495	0.481523	1
BUB1B	3	0	9.00441	0	11	0	6.89335	0	TRUE	TRUE	0.485073	NMD insensitive	1	0	1.26745	1
BUB3	1	0	3.00147	0	2	0	1.25334	0	FALSE	FALSE	0.308441	intermediate	1	0	1.7758	1
BUD13	2	0	6.00294	0	8	1	5.01335	13.5062	FALSE	FALSE	0.0225569	NMD sensitive	0.0026087	Inf	16.8934	0.0268419
BYSL	1	0	3.00147	0	4	0	2.50667	0	FALSE	FALSE	0.68784	NMD insensitive	1	0	1.1411	1
BZRAP1	12	15	36.0176	729.572	31	1	19.4267	13.5062	FALSE	FALSE	0.401362	NMD insensitive	1.30914e-15	0.0367937	0.0359833	8.67099e-13
BZW1	0	0	0	0	3	0	1.88001	0	FALSE	FALSE	0.585209	NMD insensitive	1	0	0.347222	1
BZW2	1	0	3.00147	0	5	0	3.13334	0	FALSE	FALSE	0.0121951	NMD sensitive	1	0	0.968096	1
C10orf10	0	0	0	0	3	0	1.88001	0	FALSE	FALSE	NA	no z-score	1	0	0.347222	1
C10orf107	1	0	3.00147	0	2	0	1.25334	0	FALSE	FALSE	0.225434	NMD sensitive	1	0	1.7758	1
C10orf113	0	0	0	0	6	0	3.76001	0	FALSE	FALSE	NA	no z-score	1	0	0.210084	1
C10orf11	0	0	0	0	3	0	1.88001	0	FALSE	FALSE	0.145	NMD sensitive	1	0	0.347222	1
C10orf120	0	0	0	0	12	1	7.52002	13.5062	FALSE	FALSE	NA	no z-score	1	0	1.7026	1
C10orf12	0	0	0	0	12	0	7.52002	0	FALSE	FALSE	NA	no z-score	1	0	0.117371	1
C10orf131	0	0	0	0	1	0	0.626669	0	FALSE	FALSE	NA	no z-score	1	0	0.614753	1
C10orf2	6	1	18.0088	48.6381	7	0	4.38668	0	FALSE	FALSE	0.371817	intermediate	0.00752855	0	0.0710917	0.0666133
C10orf35	0	0	0	0	4	0	2.50667	0	FALSE	FALSE	NA	no z-score	1	0	0.285171	1
C10orf53	0	0	0	0	2	0	1.25334	0	FALSE	FALSE	NA	no z-score	1	0	0.443786	1
C10orf54	0	0	0	0	5	0	3.13334	0	FALSE	FALSE	NA	no z-score	1	0	0.241935	1
C10orf62	0	0	0	0	5	0	3.13334	0	FALSE	FALSE	NA	no z-score	1	0	0.241935	1
C10orf67	0	0	0	0	0	0	0	0	FALSE	FALSE	0.61194	NMD insensitive	1	0	1	1
C10orf71	0	0	0	0	34	1	21.3067	13.5062	FALSE	FALSE	NA	no z-score	1	0	0.650307	1
C10orf76	1	0	3.00147	0	2	0	1.25334	0	FALSE	FALSE	NA	no z-score	1	0	1.7758	1
C10orf82	1	0	3.00147	0	2	0	1.25334	0	FALSE	FALSE	0.13	NMD sensitive	1	0	1.7758	1
C10orf88	4	0	12.0059	0	3	0	1.88001	0	FALSE	FALSE	0.208827	NMD sensitive	1	0	4.51592	1
C10orf90	4	1	12.0059	48.6381	13	1	8.14669	13.5062	FALSE	FALSE	0.322917	intermediate	0.148221	0.433459	0.415542	0.941383
C10orf91	0	0	0	0	2	0	1.25334	0	FALSE	FALSE	NA	no z-score	1	0	0.443786	1
C10orf95	0	0	0	0	0	0	0	0	FALSE	FALSE	NA	no z-score	1	0	1	1
C11orf16	0	0	0	0	7	1	4.38668	13.5062	FALSE	FALSE	NA	no z-score	1	0	2.69298	1
C11orf21	0	0	0	0	1	0	0.626669	0	FALSE	FALSE	NA	no z-score	1	0	0.614753	1
C11orf24	0	0	0	0	7	0	4.38668	0	FALSE	FALSE	NA	no z-score	1	0	0.185643	1
C11orf40	0	0	0	0	2	0	1.25334	0	FALSE	FALSE	NA	no z-score	1	0	0.443786	1
C11orf42	1	0	3.00147	0	6	0	3.76001	0	FALSE	FALSE	0.638625	NMD insensitive	1	0	0.840643	1
C11orf45	0	0	0	0	3	0	1.88001	0	FALSE	FALSE	NA	no z-score	1	0	0.347222	1
C11orf49	2	0	6.00294	0	2	1	1.25334	13.5062	FALSE	FALSE	0.148813	NMD sensitive	0.000128999	Inf	45.0825	0.00202743
C11orf53	1	0	3.00147	0	2	1	1.25334	13.5062	FALSE	FALSE	0.688606	NMD insensitive	0.00490196	Inf	25.7601	0.0453461
C11orf54	0	0	0	0	3	0	1.88001	0	FALSE	FALSE	NA	no z-score	1	0	0.347222	1
C11orf57	0	0	0	0	0	0	0	0	FALSE	FALSE	NA	no z-score	1	0	1	1
C11orf63	4	1	12.0059	48.6381	13	2	8.14669	27.0124	FALSE	FALSE	0.1989	NMD sensitive	0.795753	0.828207	0.802437	1
C11orf65	1	0	3.00147	0	2	0	1.25334	0	FALSE	FALSE	NA	no z-score	1	0	1.7758	1
C11orf71	0	0	0	0	0	0	0	0	FALSE	FALSE	0.112821	NMD sensitive	1	0	1	1
C11orf80	3	0	9.00441	0	4	0	2.50667	0	FALSE	FALSE	0.136213	NMD sensitive	1	0	2.85296	1
C11orf84	0	0	0	0	5	0	3.13334	0	FALSE	FALSE	0.362977	intermediate	1	0	0.241935	1
C11orf86	0	0	0	0	0	0	0	0	FALSE	FALSE	NA	no z-score	1	0	1	1
C11orf87	0	0	0	0	3	0	1.88001	0	FALSE	FALSE	NA	no z-score	1	0	0.347222	1
C11orf88	2	0	6.00294	0	1	0	0.626669	0	FALSE	FALSE	0.676646	NMD insensitive	1	0	4.30508	1
C12orf10	0	0	0	0	3	0	1.88001	0	FALSE	FALSE	NA	no z-score	1	0	0.347222	1
C12orf29	2	1	6.00294	48.6381	0	0	0	0	FALSE	FALSE	0.0482759	NMD sensitive	1	0	0.14108	1
C12orf40	3	0	9.00441	0	10	1	6.26669	13.5062	FALSE	FALSE	0.438471	NMD insensitive	0.00069965	Inf	19.9714	0.00879094
C12orf42	1	0	3.00147	0	10	0	6.26669	0	FALSE	FALSE	NA	no z-score	1	0	0.55066	1
C12orf43	1	0	3.00147	0	4	0	2.50667	0	FALSE	FALSE	0	NMD sensitive	1	0	1.1411	1
C12orf45	1	0	3.00147	0	1	0	0.626669	0	FALSE	FALSE	0.110619	NMD sensitive	1	0	2.45992	1
C12orf4	3	0	9.00441	0	8	0	5.01335	0	FALSE	FALSE	0.517459	NMD insensitive	1	0	1.6637	1
C12orf49	0	0	0	0	4	0	2.50667	0	FALSE	FALSE	NA	no z-score	1	0	0.285171	1
C12orf50	4	0	12.0059	0	10	0	6.26669	0	FALSE	FALSE	0.608756	NMD insensitive	1	0	1.7898	1
C12orf54	0	0	0	0	2	0	1.25334	0	FALSE	FALSE	NA	no z-score	1	0	0.443786	1
C12orf56	1	0	3.00147	0	9	0	5.64002	0	FALSE	FALSE	NA	no z-score	1	0	0.60263	1
C12orf60	0	0	0	0	3	0	1.88001	0	FALSE	FALSE	NA	no z-score	1	0	0.347222	1
C12orf66	0	0	0	0	6	1	3.76001	13.5062	FALSE	FALSE	NA	no z-score	1	0	3.04752	1
C12orf71	0	0	0	0	4	0	2.50667	0	FALSE	FALSE	NA	no z-score	1	0	0.285171	1
C12orf74	1	0	3.00147	0	4	0	2.50667	0	FALSE	FALSE	0.150685	NMD sensitive	1	0	1.1411	1
C12orf77	1	0	3.00147	0	3	0	1.88001	0	FALSE	FALSE	NA	no z-score	1	0	1.3894	1
C14orf105	1	0	3.00147	0	5	1	3.13334	13.5062	FALSE	FALSE	0.451456	NMD insensitive	0.0175439	Inf	14.0434	0.137539
C14orf1	0	0	0	0	0	0	0	0	FALSE	FALSE	NA	no z-score	1	0	1	1
C14orf159	0	0	0	0	12	0	7.52002	0	FALSE	FALSE	NA	no z-score	1	0	0.117371	1
C14orf166	2	0	6.00294	0	1	0	0.626669	0	FALSE	FALSE	NA	no z-score	1	0	4.30508	1
C14orf177	0	0	0	0	3	1	1.88001	13.5062	FALSE	FALSE	NA	no z-score	1	0	5.03687	1
C14orf178	0	0	0	0	0	0	0	0	FALSE	FALSE	NA	no z-score	1	0	1	1
C14orf180	0	0	0	0	2	0	1.25334	0	FALSE	FALSE	NA	no z-score	1	0	0.443786	1
C14orf28	3	0	9.00441	0	4	0	2.50667	0	FALSE	FALSE	0.543478	NMD insensitive	1	0	2.85296	1
C14orf37	6	0	18.0088	0	13	0	8.14669	0	FALSE	FALSE	0.213768	NMD sensitive	1	0	2.07822	1
C14orf39	7	0	21.0103	0	10	0	6.26669	0	FALSE	FALSE	0.77772	NMD insensitive	1	0	3.02893	1
C14orf79	0	0	0	0	0	0	0	0	FALSE	FALSE	NA	no z-score	1	0	1	1
C14orf80	1	0	3.00147	0	2	0	1.25334	0	FALSE	FALSE	0.576355	NMD insensitive	1	0	1.7758	1
C14orf93	0	0	0	0	3	0	1.88001	0	FALSE	FALSE	NA	no z-score	1	0	0.347222	1
C15orf32	1	0	3.00147	0	7	1	4.38668	13.5062	FALSE	FALSE	NA	no z-score	0.0263158	Inf	10.7759	0.193116
C15orf39	5	0	15.0074	0	9	0	5.64002	0	FALSE	FALSE	0.309353	intermediate	1	0	2.41074	1
C15orf40	0	0	0	0	1	0	0.626669	0	FALSE	FALSE	NA	no z-score	1	0	0.614753	1
C15orf41	0	0	0	0	2	0	1.25334	0	FALSE	FALSE	NA	no z-score	1	0	0.443786	1
C15orf43	0	0	0	0	5	0	3.13334	0	FALSE	FALSE	NA	no z-score	1	0	0.241935	1
C15orf52	8	1	24.0118	48.6381	2	1	1.25334	13.5062	FALSE	FALSE	0.347104	intermediate	0.0573531	6.75262	3.24382	0.393477
C15orf53	0	0	0	0	1	0	0.626669	0	FALSE	FALSE	NA	no z-score	1	0	0.614753	1
C15orf56	0	0	0	0	1	0	0.626669	0	FALSE	FALSE	NA	no z-score	1	0	0.614753	1
C15orf59	0	0	0	0	7	0	4.38668	0	FALSE	FALSE	NA	no z-score	1	0	0.185643	1
C16orf13	0	0	0	0	0	0	0	0	FALSE	FALSE	NA	no z-score	1	0	1	1
C16orf45	0	0	0	0	4	0	2.50667	0	FALSE	FALSE	NA	no z-score	1	0	0.285171	1
C16orf46	0	0	0	0	7	0	4.38668	0	FALSE	FALSE	NA	no z-score	1	0	0.185643	1
C16orf54	0	0	0	0	3	0	1.88001	0	FALSE	FALSE	NA	no z-score	1	0	0.347222	1
C16orf58	0	0	0	0	10	0	6.26669	0	FALSE	FALSE	0.83682	NMD insensitive	1	0	0.137614	1
C16orf59	2	0	6.00294	0	7	0	4.38668	0	FALSE	FALSE	0.52687	NMD insensitive	1	0	1.30005	1
C16orf62	5	0	15.0074	0	17	0	10.6534	0	FALSE	FALSE	0.0941583	NMD sensitive	1	0	1.37363	1
C16orf70	4	0	12.0059	0	6	0	3.76001	0	FALSE	FALSE	0.3501	intermediate	1	0	2.73232	1
C16orf71	1	0	3.00147	0	6	1	3.76001	13.5062	FALSE	FALSE	NA	no z-score	0.0263158	Inf	12.1945	0.193116
C16orf72	0	0	0	0	8	1	5.01335	13.5062	FALSE	FALSE	0.867725	NMD insensitive	1	0	2.41234	1
C16orf78	0	0	0	0	12	0	7.52002	0	FALSE	FALSE	NA	no z-score	1	0	0.117371	1
C16orf86	0	0	0	0	1	0	0.626669	0	FALSE	FALSE	NA	no z-score	1	0	0.614753	1
C16orf87	0	0	0	0	1	0	0.626669	0	FALSE	FALSE	NA	no z-score	1	0	0.614753	1
C16orf89	2	0	6.00294	0	8	0	5.01335	0	FALSE	FALSE	NA	no z-score	1	0	1.16457	1
C16orf91	1	0	3.00147	0	5	0	3.13334	0	FALSE	FALSE	0.832992	NMD insensitive	1	0	0.968096	1
C17orf102	0	0	0	0	1	0	0.626669	0	FALSE	FALSE	NA	no z-score	1	0	0.614753	1
C17orf107	0	0	0	0	0	0	0	0	FALSE	FALSE	NA	no z-score	1	0	1	1
C17orf47	2	0	6.00294	0	11	0	6.89335	0	FALSE	FALSE	0.147947	NMD sensitive	1	0	0.887195	1
C17orf50	0	0	0	0	0	0	0	0	FALSE	FALSE	NA	no z-score	1	0	1	1
C17orf51	0	0	0	0	5	0	3.13334	0	FALSE	FALSE	NA	no z-score	1	0	0.241935	1
C17orf53	3	0	9.00441	0	8	0	5.01335	0	FALSE	FALSE	0.956522	NMD insensitive	1	0	1.6637	1
C17orf58	0	0	0	0	0	0	0	0	FALSE	FALSE	NA	no z-score	1	0	1	1
C17orf62	0	0	0	0	1	0	0.626669	0	FALSE	FALSE	NA	no z-score	1	0	0.614753	1
C17orf64	0	0	0	0	6	0	3.76001	0	FALSE	FALSE	NA	no z-score	1	0	0.210084	1
C17orf67	0	0	0	0	1	0	0.626669	0	FALSE	FALSE	NA	no z-score	1	0	0.614753	1
C17orf74	0	0	0	0	9	0	5.64002	0	FALSE	FALSE	NA	no z-score	1	0	0.150602	1
C17orf75	1	0	3.00147	0	2	0	1.25334	0	FALSE	FALSE	0.229139	NMD sensitive	1	0	1.7758	1
C17orf77	0	0	0	0	7	0	4.38668	0	FALSE	FALSE	NA	no z-score	1	0	0.185643	1
C17orf78	0	0	0	0	2	0	1.25334	0	FALSE	FALSE	NA	no z-score	1	0	0.443786	1
C17orf80	4	0	12.0059	0	2	0	1.25334	0	FALSE	FALSE	0.376806	intermediate	1	0	5.77183	1
C17orf82	0	0	0	0	0	0	0	0	FALSE	FALSE	NA	no z-score	1	0	1	1
C17orf96	0	0	0	0	0	0	0	0	FALSE	FALSE	NA	no z-score	1	0	1	1
C17orf97	0	0	0	0	13	2	8.14669	27.0124	FALSE	FALSE	NA	no z-score	1	0	3.06257	1
C17orf98	0	0	0	0	2	0	1.25334	0	FALSE	FALSE	NA	no z-score	1	0	0.443786	1
C17orf99	0	0	0	0	1	0	0.626669	0	FALSE	FALSE	NA	no z-score	1	0	0.614753	1
C18orf25	0	0	0	0	3	0	1.88001	0	FALSE	FALSE	0.196429	NMD sensitive	1	0	0.347222	1
C18orf32	0	0	0	0	0	0	0	0	FALSE	FALSE	NA	no z-score	1	0	1	1
C18orf54	0	0	0	0	10	2	6.26669	27.0124	FALSE	FALSE	0.0245399	NMD sensitive	1	0	3.85491	1
C18orf8	4	1	12.0059	48.6381	5	2	3.13334	27.0124	FALSE	FALSE	0.0751092	NMD sensitive	0.368903	2.18688	1.77572	1
C19orf12	0	0	0	0	3	0	1.88001	0	FALSE	FALSE	NA	no z-score	1	0	0.347222	1
C19orf24	0	0	0	0	1	0	0.626669	0	FALSE	FALSE	NA	no z-score	1	0	0.614753	1
C19orf35	0	0	0	0	2	1	1.25334	13.5062	FALSE	FALSE	NA	no z-score	1	0	6.43766	1
C19orf38	0	0	0	0	2	0	1.25334	0	FALSE	FALSE	NA	no z-score	1	0	0.443786	1
C19orf43	0	0	0	0	0	0	0	0	FALSE	FALSE	NA	no z-score	1	0	1	1
C19orf44	2	0	6.00294	0	7	0	4.38668	0	FALSE	FALSE	0.255743	NMD sensitive	1	0	1.30005	1
C19orf45	2	0	6.00294	0	8	0	5.01335	0	FALSE	FALSE	0.12	NMD sensitive	1	0	1.16457	1
C19orf47	0	0	0	0	11	1	6.89335	13.5062	FALSE	FALSE	NA	no z-score	1	0	1.83778	1
C19orf48	0	0	0	0	2	0	1.25334	0	FALSE	FALSE	NA	no z-score	1	0	0.443786	1
C19orf52	0	0	0	0	2	0	1.25334	0	FALSE	FALSE	NA	no z-score	1	0	0.443786	1
C19orf53	0	0	0	0	2	0	1.25334	0	FALSE	FALSE	NA	no z-score	1	0	0.443786	1
C19orf54	1	0	3.00147	0	2	0	1.25334	0	FALSE	FALSE	0.751055	NMD insensitive	1	0	1.7758	1
C19orf57	1	0	3.00147	0	13	1	8.14669	13.5062	FALSE	FALSE	0.0285714	NMD sensitive	0.0717391	Inf	6.34614	0.47394
C19orf60	0	0	0	0	0	0	0	0	FALSE	FALSE	NA	no z-score	1	0	1	1
C19orf66	0	0	0	0	3	0	1.88001	0	FALSE	FALSE	NA	no z-score	1	0	0.347222	1
C19orf71	0	0	0	0	2	0	1.25334	0	FALSE	FALSE	NA	no z-score	1	0	0.443786	1
C1D	0	0	0	0	0	0	0	0	FALSE	FALSE	NA	no z-score	1	0	1	1
C1GALT1	1	0	3.00147	0	4	0	2.50667	0	FALSE	FALSE	0.755396	NMD insensitive	1	0	1.1411	1
C1GALT1C1	0	0	0	0	2	0	1.25334	0	FALSE	FALSE	NA	no z-score	1	0	0.443786	1
C1orf100	2	0	6.00294	0	2	0	1.25334	0	FALSE	FALSE	NA	no z-score	1	0	3.10781	1
C1orf101	5	0	15.0074	0	10	0	6.26669	0	FALSE	FALSE	0.468754	NMD insensitive	1	0	2.20284	1
C1orf105	0	0	0	0	5	1	3.13334	13.5062	FALSE	FALSE	NA	no z-score	1	0	3.50956	1
C1orf106	2	0	6.00294	0	16	1	10.0267	13.5062	FALSE	FALSE	0.234706	NMD sensitive	0.0185441	Inf	9.21275	0.144306
C1orf109	0	0	0	0	4	0	2.50667	0	FALSE	FALSE	NA	no z-score	1	0	0.285171	1
C1orf111	0	0	0	0	5	0	3.13334	0	FALSE	FALSE	NA	no z-score	1	0	0.241935	1
C1orf112	4	1	12.0059	48.6381	6	0	3.76001	0	FALSE	FALSE	0.203286	NMD sensitive	0.00268817	0	0.0550448	0.0275344
C1orf115	0	0	0	0	4	0	2.50667	0	FALSE	FALSE	NA	no z-score	1	0	0.285171	1
C1orf116	0	0	0	0	11	1	6.89335	13.5062	FALSE	FALSE	NA	no z-score	1	0	1.83778	1
C1orf122	0	0	0	0	0	0	0	0	FALSE	FALSE	NA	no z-score	1	0	1	1
C1orf123	0	0	0	0	1	1	0.626669	13.5062	FALSE	FALSE	NA	no z-score	1	0	8.91774	1
C1orf127	0	0	0	0	15	0	9.40003	0	FALSE	FALSE	0.732843	NMD insensitive	1	0	0.0961536	1
C1orf131	2	0	6.00294	0	5	0	3.13334	0	FALSE	FALSE	0.609272	NMD insensitive	1	0	1.69426	1
C1orf141	1	0	3.00147	0	5	0	3.13334	0	FALSE	FALSE	0.635101	NMD insensitive	1	0	0.968096	1
C1orf146	1	0	3.00147	0	0	0	0	0	FALSE	FALSE	0.464286	NMD insensitive	1	0	4.00147	1
C1orf158	0	0	0	0	11	0	6.89335	0	FALSE	FALSE	0.445607	NMD insensitive	1	0	0.126689	1
C1orf159	0	0	0	0	1	0	0.626669	0	FALSE	FALSE	NA	no z-score	1	0	0.614753	1
C1orf162	0	0	0	0	0	0	0	0	FALSE	FALSE	NA	no z-score	1	0	1	1
C1orf168	11	1	33.0162	48.6381	20	1	12.5334	13.5062	FALSE	FALSE	0.401023	NMD insensitive	0.50637	0.72746	0.734545	1
C1orf174	0	0	0	0	5	0	3.13334	0	FALSE	FALSE	NA	no z-score	1	0	0.241935	1
C1orf185	0	0	0	0	1	0	0.626669	0	FALSE	FALSE	NA	no z-score	1	0	0.614753	1
C1orf189	0	0	0	0	1	0	0.626669	0	FALSE	FALSE	NA	no z-score	1	0	0.614753	1
C1orf194	0	0	0	0	2	0	1.25334	0	FALSE	FALSE	NA	no z-score	1	0	0.443786	1
C1orf210	0	0	0	0	7	0	4.38668	0	FALSE	FALSE	NA	no z-score	1	0	0.185643	1
C1orf216	0	0	0	0	2	0	1.25334	0	FALSE	FALSE	NA	no z-score	1	0	0.443786	1
C1orf21	0	0	0	0	1	0	0.626669	0	FALSE	FALSE	NA	no z-score	1	0	0.614753	1
C1orf226	0	0	0	0	4	0	2.50667	0	FALSE	FALSE	NA	no z-score	1	0	0.285171	1
C1orf228	0	0	0	0	3	0	1.88001	0	FALSE	FALSE	NA	no z-score	1	0	0.347222	1
C1orf27	2	0	6.00294	0	1	0	0.626669	0	FALSE	FALSE	0.264286	NMD sensitive	1	0	4.30508	1
C1orf35	0	0	0	0	3	0	1.88001	0	FALSE	FALSE	NA	no z-score	1	0	0.347222	1
C1orf43	0	0	0	0	2	0	1.25334	0	FALSE	FALSE	NA	no z-score	1	0	0.443786	1
C1orf50	0	0	0	0	3	0	1.88001	0	FALSE	FALSE	NA	no z-score	1	0	0.347222	1
C1orf53	0	0	0	0	4	0	2.50667	0	FALSE	FALSE	NA	no z-score	1	0	0.285171	1
C1orf54	0	0	0	0	4	0	2.50667	0	FALSE	FALSE	NA	no z-score	1	0	0.285171	1
C1orf56	1	0	3.00147	0	5	0	3.13334	0	FALSE	FALSE	0.813261	NMD insensitive	1	0	0.968096	1
C1orf64	0	0	0	0	4	0	2.50667	0	FALSE	FALSE	NA	no z-score	1	0	0.285171	1
C1orf68	0	0	0	0	0	0	0	0	FALSE	FALSE	NA	no z-score	1	0	1	1
C1orf74	0	0	0	0	5	1	3.13334	13.5062	FALSE	FALSE	NA	no z-score	1	0	3.50956	1
C1orf87	2	0	6.00294	0	13	0	8.14669	0	FALSE	FALSE	0.572886	NMD insensitive	1	0	0.765626	1
C1orf94	5	0	15.0074	0	21	3	13.16	40.5186	FALSE	FALSE	0.387984	intermediate	6.60498e-08	Inf	46.9351	3.56915e-06
C1QA	0	0	0	0	6	0	3.76001	0	FALSE	FALSE	NA	no z-score	1	0	0.210084	1
C1QC	0	0	0	0	9	0	5.64002	0	FALSE	FALSE	NA	no z-score	1	0	0.150602	1
C1QL1	1	0	3.00147	0	5	0	3.13334	0	FALSE	FALSE	NA	no z-score	1	0	0.968096	1
C1QL2	0	0	0	0	6	0	3.76001	0	FALSE	FALSE	NA	no z-score	1	0	0.210084	1
C1QL3	0	0	0	0	3	0	1.88001	0	FALSE	FALSE	NA	no z-score	1	0	0.347222	1
C1QL4	0	0	0	0	3	0	1.88001	0	FALSE	FALSE	NA	no z-score	1	0	0.347222	1
C1QTNF1	1	0	3.00147	0	9	0	5.64002	0	FALSE	FALSE	NA	no z-score	1	0	0.60263	1
C1QTNF2	0	0	0	0	5	2	3.13334	27.0124	FALSE	FALSE	NA	no z-score	1	0	6.77718	1
C1QTNF3	1	0	3.00147	0	5	0	3.13334	0	FALSE	FALSE	0.189055	NMD sensitive	1	0	0.968096	1
C1QTNF4	0	0	0	0	6	0	3.76001	0	FALSE	FALSE	NA	no z-score	1	0	0.210084	1
C1QTNF6	0	0	0	0	9	0	5.64002	0	FALSE	FALSE	NA	no z-score	1	0	0.150602	1
C1QTNF7	0	0	0	0	9	0	5.64002	0	FALSE	FALSE	NA	no z-score	1	0	0.150602	1
C1QTNF9	0	0	0	0	4	0	2.50667	0	FALSE	FALSE	NA	no z-score	1	0	0.285171	1
C1RL	0	0	0	0	10	0	6.26669	0	FALSE	FALSE	0.114035	NMD sensitive	1	0	0.137614	1
C1S	3	0	9.00441	0	23	1	14.4134	13.5062	FALSE	FALSE	0.368928	intermediate	0.00714015	Inf	9.4156	0.063346
C20orf141	0	0	0	0	1	0	0.626669	0	FALSE	FALSE	NA	no z-score	1	0	0.614753	1
C20orf194	6	0	18.0088	0	14	0	8.77336	0	FALSE	FALSE	0.322225	intermediate	1	0	1.94496	1
C20orf195	0	0	0	0	2	1	1.25334	13.5062	FALSE	FALSE	NA	no z-score	1	0	6.43766	1
C20orf196	0	0	0	0	4	1	2.50667	13.5062	FALSE	FALSE	NA	no z-score	1	0	4.13674	1
C20orf24	0	0	0	0	2	0	1.25334	0	FALSE	FALSE	NA	no z-score	1	0	0.443786	1
C20orf27	0	0	0	0	6	0	3.76001	0	FALSE	FALSE	0.269841	NMD sensitive	1	0	0.210084	1
C20orf85	0	0	0	0	7	2	4.38668	27.0124	FALSE	FALSE	NA	no z-score	1	0	5.20031	1
C20orf96	2	0	6.00294	0	5	1	3.13334	13.5062	FALSE	FALSE	NA	no z-score	0.00083212	Inf	24.5772	0.00991275
C21orf2	0	0	0	0	2	0	1.25334	0	FALSE	FALSE	NA	no z-score	1	0	0.443786	1
C21orf58	1	0	3.00147	0	2	0	1.25334	0	FALSE	FALSE	0.423985	NMD insensitive	1	0	1.7758	1
C21orf91	0	0	0	0	2	0	1.25334	0	FALSE	FALSE	0.618605	NMD insensitive	1	0	0.443786	1
C22orf15	0	0	0	0	0	0	0	0	FALSE	FALSE	NA	no z-score	1	0	1	1
C22orf23	0	0	0	0	4	0	2.50667	0	FALSE	FALSE	NA	no z-score	1	0	0.285171	1
C22orf29	0	0	0	0	6	1	3.76001	13.5062	FALSE	FALSE	NA	no z-score	1	0	3.04752	1
C22orf31	0	0	0	0	7	0	4.38668	0	FALSE	FALSE	NA	no z-score	1	0	0.185643	1
C22orf42	0	0	0	0	4	0	2.50667	0	FALSE	FALSE	0.486631	NMD insensitive	1	0	0.285171	1
C22orf46	0	0	0	0	0	0	0	0	FALSE	FALSE	NA	no z-score	1	0	1	1
C2CD2	0	0	0	0	15	2	9.40003	27.0124	FALSE	FALSE	NA	no z-score	1	0	2.6935	1
C2CD3	11	0	33.0162	0	12	1	7.52002	13.5062	FALSE	FALSE	0.315724	intermediate	7.34504e-08	Inf	57.916	3.88751e-06
C2CD4A	0	0	0	0	1	0	0.626669	0	FALSE	FALSE	NA	no z-score	1	0	0.614753	1
C2CD4C	0	0	0	0	2	0	1.25334	0	FALSE	FALSE	NA	no z-score	1	0	0.443786	1
C2CD4D	0	0	0	0	1	0	0.626669	0	FALSE	FALSE	NA	no z-score	1	0	0.614753	1
C2orf15	0	0	0	0	1	0	0.626669	0	FALSE	FALSE	NA	no z-score	1	0	0.614753	1
C2orf16	0	0	0	0	19	0	11.9067	0	FALSE	FALSE	NA	no z-score	1	0	0.0774791	1
C2orf40	0	0	0	0	4	1	2.50667	13.5062	FALSE	FALSE	NA	no z-score	1	0	4.13674	1
C2orf42	4	0	12.0059	0	4	0	2.50667	0	FALSE	FALSE	0.232093	NMD sensitive	1	0	3.70889	1
C2orf44	2	0	6.00294	0	6	0	3.76001	0	TRUE	TRUE	0.77661	NMD insensitive	1	0	1.4712	1
C2orf49	1	0	3.00147	0	0	0	0	0	FALSE	FALSE	0	NMD sensitive	1	0	4.00147	1
C2orf50	0	0	0	0	5	0	3.13334	0	FALSE	FALSE	NA	no z-score	1	0	0.241935	1
C2orf54	0	0	0	0	11	0	6.89335	0	FALSE	FALSE	NA	no z-score	1	0	0.126689	1
C2orf57	0	0	0	0	7	0	4.38668	0	FALSE	FALSE	NA	no z-score	1	0	0.185643	1
C2orf66	0	0	0	0	1	2	0.626669	27.0124	FALSE	FALSE	NA	no z-score	1	0	17.2207	1
C2orf70	0	0	0	0	0	0	0	0	FALSE	FALSE	NA	no z-score	1	0	1	1
C2orf71	10	0	30.0147	0	26	3	16.2934	40.5186	FALSE	FALSE	0.370861	intermediate	6.92596e-12	Inf	74.4613	1.45961e-09
C2orf73	0	0	0	0	1	1	0.626669	13.5062	FALSE	FALSE	NA	no z-score	1	0	8.91774	1
C2orf74	0	0	0	0	3	0	1.88001	0	FALSE	FALSE	NA	no z-score	1	0	0.347222	1
C2orf76	0	0	0	0	1	0	0.626669	0	FALSE	FALSE	NA	no z-score	1	0	0.614753	1
C2orf78	0	0	0	0	13	0	8.14669	0	FALSE	FALSE	NA	no z-score	1	0	0.109329	1
C2orf81	0	0	0	0	2	0	1.25334	0	FALSE	FALSE	NA	no z-score	1	0	0.443786	1
C2orf82	0	0	0	0	3	0	1.88001	0	FALSE	FALSE	NA	no z-score	1	0	0.347222	1
C2orf83	0	0	0	0	4	0	2.50667	0	FALSE	FALSE	NA	no z-score	1	0	0.285171	1
C2orf88	0	0	0	0	0	0	0	0	FALSE	FALSE	NA	no z-score	1	0	1	1
C3	11	1	33.0162	48.6381	53	1	33.2134	13.5062	FALSE	FALSE	0.334712	intermediate	0.00172061	0.288618	0.290554	0.0185695
C3AR1	0	0	0	0	6	0	3.76001	0	FALSE	FALSE	NA	no z-score	1	0	0.210084	1
C3orf17	2	0	6.00294	0	6	0	3.76001	0	FALSE	FALSE	0.891868	NMD insensitive	1	0	1.4712	1
C3orf18	0	0	0	0	2	0	1.25334	0	FALSE	FALSE	NA	no z-score	1	0	0.443786	1
C3orf20	4	0	12.0059	0	22	1	13.7867	13.5062	FALSE	FALSE	0.386053	intermediate	0.00272028	Inf	12.7592	0.0275344
C3orf22	0	0	0	0	6	0	3.76001	0	FALSE	FALSE	NA	no z-score	1	0	0.210084	1
C3orf30	2	0	6.00294	0	14	0	8.77336	0	FALSE	FALSE	0.313904	intermediate	1	0	0.716534	1
C3orf33	1	0	3.00147	0	1	0	0.626669	0	FALSE	FALSE	NA	no z-score	1	0	2.45992	1
C3orf35	0	0	0	0	0	0	0	0	FALSE	FALSE	NA	no z-score	1	0	1	1
C3orf36	0	0	0	0	4	0	2.50667	0	FALSE	FALSE	NA	no z-score	1	0	0.285171	1
C3orf38	0	0	0	0	0	0	0	0	FALSE	FALSE	NA	no z-score	1	0	1	1
C3orf58	2	0	6.00294	0	4	1	2.50667	13.5062	FALSE	FALSE	0.787149	NMD insensitive	0.00083212	Inf	28.9694	0.00991275
C3orf62	1	0	3.00147	0	3	0	1.88001	0	FALSE	FALSE	0.528889	NMD insensitive	1	0	1.3894	1
C3orf67	0	1	0	48.6381	7	0	4.38668	0	FALSE	FALSE	0.251462	NMD sensitive	3.41501e-06	0	0.00373993	9.99061e-05
C3orf70	0	0	0	0	3	0	1.88001	0	FALSE	FALSE	NA	no z-score	1	0	0.347222	1
C3orf79	0	0	0	0	0	0	0	0	FALSE	FALSE	NA	no z-score	1	0	1	1
C4A	1	0	3.00147	0	0	0	0	0	FALSE	FALSE	0.0212766	NMD sensitive	1	0	4.00147	1
C4BPA	8	0	24.0118	0	8	1	5.01335	13.5062	FALSE	FALSE	0.411345	NMD insensitive	1.48356e-07	Inf	60.3368	7.21005e-06
C4BPB	1	0	3.00147	0	3	0	1.88001	0	FALSE	FALSE	0.432749	NMD insensitive	1	0	1.3894	1
C4orf17	1	0	3.00147	0	8	1	5.01335	13.5062	FALSE	FALSE	0.444043	NMD insensitive	0.0363636	Inf	9.65289	0.25795
C4orf19	0	0	0	0	1	0	0.626669	0	FALSE	FALSE	NA	no z-score	1	0	0.614753	1
C4orf22	2	0	6.00294	0	8	0	5.01335	0	FALSE	FALSE	0.573844	NMD insensitive	1	0	1.16457	1
C4orf26	0	0	0	0	4	0	2.50667	0	FALSE	FALSE	NA	no z-score	1	0	0.285171	1
C4orf27	1	0	3.00147	0	5	0	3.13334	0	FALSE	FALSE	0.287671	NMD sensitive	1	0	0.968096	1
C4orf33	0	0	0	0	1	0	0.626669	0	FALSE	FALSE	NA	no z-score	1	0	0.614753	1
C4orf3	0	0	0	0	0	0	0	0	FALSE	FALSE	NA	no z-score	1	0	1	1
C4orf36	0	0	0	0	2	0	1.25334	0	FALSE	FALSE	NA	no z-score	1	0	0.443786	1
C4orf46	0	0	0	0	0	0	0	0	FALSE	FALSE	NA	no z-score	1	0	1	1
C4orf47	2	0	6.00294	0	1	0	0.626669	0	FALSE	FALSE	0.642857	NMD insensitive	1	0	4.30508	1
C4orf51	0	0	0	0	7	0	4.38668	0	FALSE	FALSE	0.467153	NMD insensitive	1	0	0.185643	1
C5	2	1	6.00294	48.6381	14	0	8.77336	0	FALSE	FALSE	0.397436	intermediate	1.81732e-07	0	0.0144351	8.54545e-06
C5orf15	0	0	0	0	4	0	2.50667	0	FALSE	FALSE	NA	no z-score	1	0	0.285171	1
C5orf22	3	0	9.00441	0	2	0	1.25334	0	FALSE	FALSE	0.283815	NMD sensitive	1	0	4.43982	1
C5orf30	0	0	0	0	3	0	1.88001	0	FALSE	FALSE	NA	no z-score	1	0	0.347222	1
C5orf34	2	0	6.00294	0	3	0	1.88001	0	FALSE	FALSE	0.414128	NMD insensitive	1	0	2.43157	1
C5orf38	0	0	0	0	5	1	3.13334	13.5062	FALSE	FALSE	NA	no z-score	1	0	3.50956	1
C5orf42	24	2	72.0353	97.2763	26	3	16.2934	40.5186	FALSE	FALSE	0.515275	NMD insensitive	0.0599277	1.89682	1.78422	0.406568
C5orf45	0	0	0	0	2	1	1.25334	13.5062	FALSE	FALSE	NA	no z-score	1	0	6.43766	1
C5orf47	0	0	0	0	2	0	1.25334	0	FALSE	FALSE	NA	no z-score	1	0	0.443786	1
C5orf51	0	0	0	0	4	1	2.50667	13.5062	FALSE	FALSE	NA	no z-score	1	0	4.13674	1
C5orf52	0	0	0	0	1	0	0.626669	0	FALSE	FALSE	NA	no z-score	1	0	0.614753	1
C5orf60	1	0	3.00147	0	2	0	1.25334	0	FALSE	FALSE	0.342105	intermediate	1	0	1.7758	1
C6	12	2	36.0176	97.2763	37	0	23.1867	0	FALSE	FALSE	0.249146	NMD sensitive	7.42157e-12	0	0.0155734	1.54397e-09
C6orf106	0	0	0	0	4	0	2.50667	0	FALSE	FALSE	0.204255	NMD sensitive	1	0	0.285171	1
C6orf118	5	0	15.0074	0	18	1	11.28	13.5062	FALSE	FALSE	0.700962	NMD insensitive	0.00033335	Inf	18.9092	0.00464966
C6orf1	0	0	0	0	1	1	0.626669	13.5062	FALSE	FALSE	NA	no z-score	1	0	8.91774	1
C6orf132	0	0	0	0	3	0	1.88001	0	FALSE	FALSE	0.986111	NMD insensitive	1	0	0.347222	1
C6orf136	0	0	0	0	4	0	2.50667	0	FALSE	FALSE	NA	no z-score	1	0	0.285171	1
C6orf141	0	0	0	0	1	0	0.626669	0	FALSE	FALSE	NA	no z-score	1	0	0.614753	1
C6orf15	0	0	0	0	2	1	1.25334	13.5062	FALSE	FALSE	NA	no z-score	1	0	6.43766	1
C6orf163	0	0	0	0	0	0	0	0	FALSE	FALSE	NA	no z-score	1	0	1	1
C6orf201	0	0	0	0	5	1	3.13334	13.5062	FALSE	FALSE	NA	no z-score	1	0	3.50956	1
C6orf203	0	0	0	0	1	0	0.626669	0	FALSE	FALSE	NA	no z-score	1	0	0.614753	1
C6orf222	3	0	9.00441	0	20	1	12.5334	13.5062	FALSE	FALSE	0.428492	NMD insensitive	0.00600667	Inf	10.7236	0.0542661
C6orf223	0	0	0	0	3	0	1.88001	0	FALSE	FALSE	NA	no z-score	1	0	0.347222	1
C6orf25	0	0	0	0	6	0	3.76001	0	FALSE	FALSE	NA	no z-score	1	0	0.210084	1
C6orf52	0	0	0	0	1	0	0.626669	0	FALSE	FALSE	NA	no z-score	1	0	0.614753	1
C6orf58	1	0	3.00147	0	3	1	1.88001	13.5062	FALSE	FALSE	NA	no z-score	0.0103199	Inf	20.1549	0.0886389
C6orf62	1	0	3.00147	0	1	0	0.626669	0	FALSE	FALSE	0.784884	NMD insensitive	1	0	2.45992	1
C6orf89	10	0	30.0147	0	4	0	2.50667	0	FALSE	FALSE	0.394958	intermediate	1	0	8.84448	1
C7	11	0	33.0162	0	24	1	15.04	13.5062	FALSE	FALSE	0.384177	intermediate	2.66718e-06	Inf	30.7634	8.08241e-05
C7orf25	0	0	0	0	4	0	2.50667	0	FALSE	FALSE	NA	no z-score	1	0	0.285171	1
C7orf26	3	0	9.00441	0	5	0	3.13334	0	FALSE	FALSE	0.371035	intermediate	1	0	2.42042	1
C7orf31	2	0	6.00294	0	11	0	6.89335	0	FALSE	FALSE	0.282895	NMD sensitive	1	0	0.887195	1
C7orf33	0	0	0	0	2	0	1.25334	0	FALSE	FALSE	NA	no z-score	1	0	0.443786	1
C7orf34	0	0	0	0	6	0	3.76001	0	FALSE	FALSE	NA	no z-score	1	0	0.210084	1
C7orf43	2	0	6.00294	0	6	0	3.76001	0	FALSE	FALSE	0.0625	NMD sensitive	1	0	1.4712	1
C7orf49	0	0	0	0	3	0	1.88001	0	FALSE	FALSE	NA	no z-score	1	0	0.347222	1
C7orf50	0	0	0	0	2	0	1.25334	0	FALSE	FALSE	NA	no z-score	1	0	0.443786	1
C7orf55	0	0	0	0	0	0	0	0	FALSE	FALSE	NA	no z-score	1	0	1	1
C7orf57	2	0	6.00294	0	5	0	3.13334	0	FALSE	FALSE	0.394841	intermediate	1	0	1.69426	1
C7orf60	1	0	3.00147	0	7	0	4.38668	0	FALSE	FALSE	0.464334	NMD insensitive	1	0	0.742846	1
C7orf61	0	0	0	0	1	0	0.626669	0	FALSE	FALSE	NA	no z-score	1	0	0.614753	1
C7orf66	0	0	0	0	1	0	0.626669	0	FALSE	FALSE	NA	no z-score	1	0	0.614753	1
C7orf71	0	0	0	0	2	0	1.25334	0	FALSE	FALSE	NA	no z-score	1	0	0.443786	1
C7orf72	0	0	0	0	2	0	1.25334	0	FALSE	FALSE	NA	no z-score	1	0	0.443786	1
C8A	4	0	12.0059	0	18	1	11.28	13.5062	FALSE	FALSE	0.302104	intermediate	0.000871152	Inf	15.3636	0.0103089
C8B	2	2	6.00294	97.2763	19	1	11.9067	13.5062	FALSE	FALSE	0.362421	intermediate	3.34983e-06	0.0745791	0.0800886	9.99061e-05
C8G	0	0	0	0	3	0	1.88001	0	FALSE	FALSE	NA	no z-score	1	0	0.347222	1
C8orf22	0	0	0	0	2	0	1.25334	0	FALSE	FALSE	NA	no z-score	1	0	0.443786	1
C8orf31	0	0	0	0	3	0	1.88001	0	FALSE	FALSE	NA	no z-score	1	0	0.347222	1
C8orf33	0	0	0	0	2	1	1.25334	13.5062	FALSE	FALSE	0.873684	NMD insensitive	1	0	6.43766	1
C8orf34	2	0	6.00294	0	12	0	7.52002	0	FALSE	FALSE	0.36617	intermediate	1	0	0.821939	1
C8orf37	1	0	3.00147	0	1	0	0.626669	0	FALSE	FALSE	0.0216216	NMD sensitive	1	0	2.45992	1
C8orf44	0	0	0	0	1	0	0.626669	0	FALSE	FALSE	NA	no z-score	1	0	0.614753	1
C8orf46	0	0	0	0	1	0	0.626669	0	FALSE	FALSE	NA	no z-score	1	0	0.614753	1
C8orf48	0	0	0	0	1	0	0.626669	0	FALSE	FALSE	NA	no z-score	1	0	0.614753	1
C8orf58	0	0	0	0	1	1	0.626669	13.5062	FALSE	FALSE	NA	no z-score	1	0	8.91774	1
C8orf59	0	0	0	0	0	0	0	0	FALSE	FALSE	NA	no z-score	1	0	1	1
C8orf74	0	0	0	0	11	1	6.89335	13.5062	FALSE	FALSE	0.453704	NMD insensitive	1	0	1.83778	1
C8orf86	0	0	0	0	2	1	1.25334	13.5062	FALSE	FALSE	0.351351	intermediate	1	0	6.43766	1
C9	5	1	15.0074	48.6381	17	1	10.6534	13.5062	FALSE	FALSE	0.42447	NMD insensitive	0.0711473	0.39418	0.401427	0.47394
C9orf114	1	0	3.00147	0	2	0	1.25334	0	FALSE	FALSE	0.102564	NMD sensitive	1	0	1.7758	1
C9orf129	1	0	3.00147	0	7	0	4.38668	0	FALSE	FALSE	0.068323	NMD sensitive	1	0	0.742846	1
C9orf131	0	0	0	0	7	0	4.38668	0	FALSE	FALSE	NA	no z-score	1	0	0.185643	1
C9orf135	2	0	6.00294	0	3	0	1.88001	0	FALSE	FALSE	0.429107	NMD insensitive	1	0	2.43157	1
C9orf139	0	0	0	0	2	0	1.25334	0	FALSE	FALSE	NA	no z-score	1	0	0.443786	1
C9orf153	0	0	0	0	1	0	0.626669	0	FALSE	FALSE	NA	no z-score	1	0	0.614753	1
C9orf163	0	0	0	0	1	0	0.626669	0	FALSE	FALSE	NA	no z-score	1	0	0.614753	1
C9orf16	0	0	0	0	1	0	0.626669	0	FALSE	FALSE	NA	no z-score	1	0	0.614753	1
C9orf170	0	0	0	0	4	0	2.50667	0	FALSE	FALSE	NA	no z-score	1	0	0.285171	1
C9orf172	0	0	0	0	5	0	3.13334	0	FALSE	FALSE	NA	no z-score	1	0	0.241935	1
C9orf173	1	0	3.00147	0	6	0	3.76001	0	FALSE	FALSE	NA	no z-score	1	0	0.840643	1
C9orf24	0	0	0	0	2	0	1.25334	0	FALSE	FALSE	NA	no z-score	1	0	0.443786	1
C9orf3	2	1	6.00294	48.6381	5	0	3.13334	0	FALSE	FALSE	0.127112	NMD sensitive	0.00272232	0	0.0341322	0.0275344
C9orf40	0	0	0	0	0	0	0	0	FALSE	FALSE	NA	no z-score	1	0	1	1
C9orf43	0	0	0	0	6	1	3.76001	13.5062	FALSE	FALSE	NA	no z-score	1	0	3.04752	1
C9orf47	0	0	0	0	3	0	1.88001	0	FALSE	FALSE	NA	no z-score	1	0	0.347222	1
C9orf50	0	0	0	0	7	0	4.38668	0	FALSE	FALSE	NA	no z-score	1	0	0.185643	1
C9orf57	0	0	0	0	0	0	0	0	FALSE	FALSE	NA	no z-score	1	0	1	1
C9orf64	0	0	0	0	5	0	3.13334	0	FALSE	FALSE	NA	no z-score	1	0	0.241935	1
C9orf66	0	0	0	0	4	0	2.50667	0	FALSE	FALSE	NA	no z-score	1	0	0.285171	1
C9orf72	0	0	0	0	3	0	1.88001	0	FALSE	FALSE	NA	no z-score	1	0	0.347222	1
C9orf78	0	0	0	0	3	0	1.88001	0	FALSE	FALSE	0.0189873	NMD sensitive	1	0	0.347222	1
C9orf84	10	0	30.0147	0	11	0	6.89335	0	FALSE	FALSE	0.521724	NMD insensitive	1	0	3.92922	1
C9orf85	0	0	0	0	3	0	1.88001	0	FALSE	FALSE	NA	no z-score	1	0	0.347222	1
C9orf9	0	0	0	0	1	0	0.626669	0	FALSE	FALSE	NA	no z-score	1	0	0.614753	1
C9orf91	0	0	0	0	2	0	1.25334	0	FALSE	FALSE	NA	no z-score	1	0	0.443786	1
CA10	0	0	0	0	10	1	6.26669	13.5062	FALSE	FALSE	NA	no z-score	1	0	1.99626	1
CA12	0	0	0	0	7	1	4.38668	13.5062	FALSE	FALSE	0.24	NMD sensitive	1	0	2.69298	1
CA13	1	0	3.00147	0	6	0	3.76001	0	FALSE	FALSE	NA	no z-score	1	0	0.840643	1
CA14	3	0	9.00441	0	6	0	3.76001	0	FALSE	FALSE	0.49912	NMD insensitive	1	0	2.10176	1
CA1	7	0	21.0103	0	4	0	2.50667	0	FALSE	FALSE	0.530651	NMD insensitive	1	0	6.27669	1
CA2	4	0	12.0059	0	2	1	1.25334	13.5062	FALSE	FALSE	0.460648	NMD insensitive	7.4782e-07	Inf	83.7274	2.72578e-05
CA3	0	0	0	0	7	1	4.38668	13.5062	FALSE	FALSE	NA	no z-score	1	0	2.69298	1
CA4	0	0	0	0	4	1	2.50667	13.5062	FALSE	FALSE	NA	no z-score	1	0	4.13674	1
CA5A	0	0	0	0	2	0	1.25334	0	FALSE	FALSE	NA	no z-score	1	0	0.443786	1
CA5B	1	0	3.00147	0	1	0	0.626669	0	FALSE	FALSE	NA	no z-score	1	0	2.45992	1
CA6	0	0	0	0	7	1	4.38668	13.5062	FALSE	FALSE	NA	no z-score	1	0	2.69298	1
CA7	5	0	15.0074	0	1	0	0.626669	0	FALSE	FALSE	0.341835	intermediate	1	0	9.84058	1
CA8	0	0	0	0	5	1	3.13334	13.5062	FALSE	FALSE	0.130719	NMD sensitive	1	0	3.50956	1
CA9	3	1	9.00441	48.6381	4	1	2.50667	13.5062	FALSE	FALSE	0.388058	intermediate	1	0.858978	0.833748	1
CAB39	0	0	0	0	7	0	4.38668	0	FALSE	FALSE	NA	no z-score	1	0	0.185643	1
CAB39L	6	0	18.0088	0	6	1	3.76001	13.5062	FALSE	FALSE	0.373749	intermediate	1.6121e-06	Inf	57.9297	5.24883e-05
CABIN1	5	0	15.0074	0	30	0	18.8001	0	FALSE	FALSE	0.202663	NMD sensitive	1	0	0.80845	1
CABLES1	0	0	0	0	2	0	1.25334	0	FALSE	FALSE	NA	no z-score	1	0	0.443786	1
CABLES2	2	0	6.00294	0	4	0	2.50667	0	FALSE	FALSE	0.635596	NMD insensitive	1	0	1.99703	1
CABP1	0	0	0	0	5	0	3.13334	0	FALSE	FALSE	0.175676	NMD sensitive	1	0	0.241935	1
CABP2	0	0	0	0	8	1	5.01335	13.5062	FALSE	FALSE	NA	no z-score	1	0	2.41234	1
CABP4	0	0	0	0	7	0	4.38668	0	FALSE	FALSE	NA	no z-score	1	0	0.185643	1
CABP5	2	0	6.00294	0	7	0	4.38668	0	FALSE	FALSE	0.460496	NMD insensitive	1	0	1.30005	1
CABP7	2	0	6.00294	0	3	0	1.88001	0	FALSE	FALSE	0.569848	NMD insensitive	1	0	2.43157	1
CABYR	0	0	0	0	3	0	1.88001	0	FALSE	FALSE	NA	no z-score	1	0	0.347222	1
CACHD1	5	0	15.0074	0	19	1	11.9067	13.5062	FALSE	FALSE	0.183996	NMD sensitive	0.000379037	Inf	17.9911	0.00515659
CACNA1A	15	1	45.0221	48.6381	74	0	46.3735	0	FALSE	FALSE	0.535257	NMD insensitive	1.06278e-11	0	0.0195711	2.08792e-09
CACNA1B	1	0	3.00147	0	59	3	36.9734	40.5186	FALSE	FALSE	0.549468	NMD insensitive	0.115799	Inf	4.37505	0.741769
CACNA1C	8	0	24.0118	0	80	3	50.1335	40.5186	FALSE	FALSE	0.354854	intermediate	6.2513e-06	Inf	20.3087	0.000162282
CACNA1D	15	1	45.0221	48.6381	50	3	31.3334	40.5186	TRUE	TRUE	0.393032	intermediate	0.637454	1.21319	1.19053	1
CACNA1E	17	2	51.025	97.2763	99	4	62.0402	54.0249	FALSE	FALSE	0.479559	NMD insensitive	0.00258198	0.459329	0.462067	0.0268419
CACNA1F	9	1	27.0132	48.6381	25	3	15.6667	40.5186	FALSE	FALSE	0.493165	NMD insensitive	0.454213	1.40834	1.40586	1
CACNA1G	4	0	12.0059	0	55	2	34.4668	27.0124	FALSE	FALSE	0.380226	intermediate	0.00262485	Inf	10.2723	0.0269961
CACNA1H	6	0	18.0088	0	57	1	35.7201	13.5062	FALSE	FALSE	0.358127	intermediate	0.0141757	Inf	7.5094	0.119891
CACNA1I	1	0	3.00147	0	55	0	34.4668	0	FALSE	FALSE	0.639904	NMD insensitive	1	0	0.112823	1
CACNA1S	6	0	18.0088	0	72	1	45.1201	13.5062	FALSE	FALSE	0.306883	intermediate	0.0314188	Inf	5.97887	0.226901
CACNA2D1	4	0	12.0059	0	22	1	13.7867	13.5062	FALSE	FALSE	0.351015	intermediate	0.00272028	Inf	12.7592	0.0275344
CACNA2D2	1	0	3.00147	0	26	0	16.2934	0	FALSE	FALSE	0.462424	NMD insensitive	1	0	0.231387	1
CACNA2D3	8	0	24.0118	0	53	3	33.2134	40.5186	FALSE	FALSE	0.471536	NMD insensitive	1.72528e-07	Inf	30.3522	8.29779e-06
CACNA2D4	6	0	18.0088	0	30	0	18.8001	0	FALSE	FALSE	0.340822	intermediate	1	0	0.960039	1
CACNB1	1	0	3.00147	0	14	0	8.77336	0	FALSE	FALSE	0.801932	NMD insensitive	1	0	0.409426	1
CACNB2	1	0	3.00147	0	13	0	8.14669	0	FALSE	FALSE	0.479751	NMD insensitive	1	0	0.437477	1
CACNB3	0	0	0	0	6	0	3.76001	0	FALSE	FALSE	NA	no z-score	1	0	0.210084	1
CACNB4	4	0	12.0059	0	7	1	4.38668	13.5062	FALSE	FALSE	0.429441	NMD insensitive	2.20942e-05	Inf	35.0246	0.000455278
CACNG1	0	0	0	0	7	0	4.38668	0	FALSE	FALSE	NA	no z-score	1	0	0.185643	1
CACNG2	0	0	0	0	15	2	9.40003	27.0124	FALSE	FALSE	NA	no z-score	1	0	2.6935	1
CACNG3	0	0	0	0	26	1	16.2934	13.5062	FALSE	FALSE	NA	no z-score	1	0	0.83883	1
CACNG4	1	0	3.00147	0	6	0	3.76001	0	FALSE	FALSE	0.0447761	NMD sensitive	1	0	0.840643	1
CACNG5	0	0	0	0	18	0	11.28	0	FALSE	FALSE	0.422374	NMD insensitive	1	0	0.081433	1
CACNG6	0	0	0	0	3	1	1.88001	13.5062	FALSE	FALSE	NA	no z-score	1	0	5.03687	1
CACNG7	0	0	0	0	12	1	7.52002	13.5062	FALSE	FALSE	0.798883	NMD insensitive	1	0	1.7026	1
CACYBP	0	0	0	0	2	0	1.25334	0	FALSE	FALSE	NA	no z-score	1	0	0.443786	1
CAD	7	0	21.0103	0	37	0	23.1867	0	FALSE	FALSE	0.206592	NMD sensitive	1	0	0.910015	1
CADM1	1	0	3.00147	0	11	2	6.89335	27.0124	FALSE	FALSE	0.0597015	NMD sensitive	0.015444	Inf	14.2007	0.129907
CADM2	3	0	9.00441	0	7	1	4.38668	13.5062	FALSE	FALSE	0.449719	NMD insensitive	0.000152555	Inf	26.9417	0.00232056
CADM3	3	1	9.00441	48.6381	15	2	9.40003	27.0124	FALSE	FALSE	0.38816	intermediate	0.288787	0.554657	0.542866	1
CADPS2	9	0	27.0132	0	31	2	19.4267	27.0124	FALSE	FALSE	0.162436	NMD sensitive	9.43706e-08	Inf	38.4163	4.86155e-06
CADPS	3	0	9.00441	0	33	1	20.6801	13.5062	FALSE	FALSE	0.551384	NMD insensitive	0.0396151	Inf	6.69399	0.280158
CAGE1	5	0	15.0074	0	10	1	6.26669	13.5062	FALSE	FALSE	0.723225	NMD insensitive	1.76188e-05	Inf	31.9549	0.000381007
CALB1	1	0	3.00147	0	4	0	2.50667	0	FALSE	FALSE	0.595092	NMD insensitive	1	0	1.1411	1
CALB2	0	0	0	0	12	0	7.52002	0	FALSE	FALSE	0.4329	NMD insensitive	1	0	0.117371	1
CALCB	0	0	0	0	3	0	1.88001	0	FALSE	FALSE	NA	no z-score	1	0	0.347222	1
CALCOCO1	0	0	0	0	4	0	2.50667	0	FALSE	FALSE	0.386357	intermediate	1	0	0.285171	1
CALCOCO2	1	0	3.00147	0	2	0	1.25334	0	FALSE	FALSE	0.239896	NMD sensitive	1	0	1.7758	1
CALCR	2	0	6.00294	0	21	1	13.16	13.5062	FALSE	FALSE	0.455393	NMD insensitive	0.0272083	Inf	7.17414	0.199098
CALCRL	1	0	3.00147	0	15	0	9.40003	0	FALSE	FALSE	0.196579	NMD sensitive	1	0	0.384756	1
CALD1	6	0	18.0088	0	5	0	3.13334	0	FALSE	FALSE	0.406917	NMD insensitive	1	0	4.5989	1
CALHM1	0	0	0	0	10	0	6.26669	0	FALSE	FALSE	NA	no z-score	1	0	0.137614	1
CALHM2	1	0	3.00147	0	6	0	3.76001	0	FALSE	FALSE	0.269192	NMD sensitive	1	0	0.840643	1
CALHM3	0	0	0	0	1	0	0.626669	0	FALSE	FALSE	NA	no z-score	1	0	0.614753	1
CALM2	0	0	0	0	0	0	0	0	FALSE	FALSE	NA	no z-score	1	0	1	1
CALML4	0	0	0	0	1	0	0.626669	0	FALSE	FALSE	NA	no z-score	1	0	0.614753	1
CALML5	0	0	0	0	8	0	5.01335	0	FALSE	FALSE	NA	no z-score	1	0	0.166297	1
CALML6	0	0	0	0	3	1	1.88001	13.5062	FALSE	FALSE	NA	no z-score	1	0	5.03687	1
CALR3	0	0	0	0	12	0	7.52002	0	FALSE	FALSE	NA	no z-score	1	0	0.117371	1
CALR	0	0	0	0	3	0	1.88001	0	TRUE	FALSE	0.827922	NMD insensitive	1	0	0.347222	1
CALU	1	0	3.00147	0	2	0	1.25334	0	FALSE	FALSE	0.0652174	NMD sensitive	1	0	1.7758	1
CALY	0	0	0	0	0	0	0	0	FALSE	FALSE	NA	no z-score	1	0	1	1
CAMK1	0	0	0	0	11	0	6.89335	0	FALSE	FALSE	0.76875	NMD insensitive	1	0	0.126689	1
CAMK1D	2	0	6.00294	0	8	0	5.01335	0	FALSE	FALSE	0.543809	NMD insensitive	1	0	1.16457	1
CAMK1G	0	0	0	0	9	0	5.64002	0	FALSE	FALSE	0.622754	NMD insensitive	1	0	0.150602	1
CAMK2A	1	0	3.00147	0	4	1	2.50667	13.5062	FALSE	FALSE	NA	no z-score	0.0175439	Inf	16.5531	0.137539
CAMK2B	1	0	3.00147	0	19	2	11.9067	27.0124	FALSE	FALSE	0.523995	NMD insensitive	0.0396341	Inf	8.68471	0.280207
CAMK2D	1	0	3.00147	0	5	0	3.13334	0	FALSE	FALSE	0.110249	NMD sensitive	1	0	0.968096	1
CAMK2G	1	0	3.00147	0	5	0	3.13334	0	FALSE	FALSE	0	NMD sensitive	1	0	0.968096	1
CAMK4	0	0	0	0	18	0	11.28	0	FALSE	FALSE	0.0959596	NMD sensitive	1	0	0.081433	1
CAMKK1	1	0	3.00147	0	12	1	7.52002	13.5062	FALSE	FALSE	0.123656	NMD sensitive	0.0717391	Inf	6.81291	0.47394
CAMKK2	0	0	0	0	7	0	4.38668	0	FALSE	FALSE	NA	no z-score	1	0	0.185643	1
CAMKV	0	0	0	0	7	0	4.38668	0	FALSE	FALSE	NA	no z-score	1	0	0.185643	1
CAMLG	2	0	6.00294	0	1	0	0.626669	0	FALSE	FALSE	0.0628571	NMD sensitive	1	0	4.30508	1
CAMP	0	0	0	0	2	0	1.25334	0	FALSE	FALSE	NA	no z-score	1	0	0.443786	1
CAMSAP1	6	2	18.0088	97.2763	27	2	16.92	27.0124	FALSE	FALSE	0.297535	NMD sensitive	0.00273012	0.297373	0.302356	0.0276012
CAMTA1	6	1	18.0088	48.6381	39	3	24.4401	40.5186	TRUE	TRUE	0.373949	intermediate	0.263121	0.629799	0.624978	1
CAMTA2	14	0	42.0206	0	11	0	6.89335	0	FALSE	FALSE	0.340827	intermediate	1	0	5.45023	1
CAND1	3	0	9.00441	0	13	1	8.14669	13.5062	FALSE	FALSE	0.0905542	NMD sensitive	0.00130515	Inf	15.8665	0.0148169
CAND2	3	0	9.00441	0	17	1	10.6534	13.5062	FALSE	FALSE	0.337748	intermediate	0.00438544	Inf	12.4536	0.0417852
CANT1	2	0	6.00294	0	8	1	5.01335	13.5062	TRUE	TRUE	0.450775	NMD insensitive	0.0026087	Inf	16.8934	0.0268419
CANX	1	0	3.00147	0	3	1	1.88001	13.5062	FALSE	FALSE	0.134769	NMD sensitive	0.0103199	Inf	20.1549	0.0886389
CAP1	3	0	9.00441	0	3	0	1.88001	0	FALSE	FALSE	0.198287	NMD sensitive	1	0	3.47375	1
CAP2	1	0	3.00147	0	11	0	6.89335	0	FALSE	FALSE	0.0905228	NMD sensitive	1	0	0.506942	1
CAPG	0	0	0	0	4	0	2.50667	0	FALSE	FALSE	0.900759	NMD insensitive	1	0	0.285171	1
CAPN10	4	0	12.0059	0	11	0	6.89335	0	FALSE	FALSE	0.622446	NMD insensitive	1	0	1.6477	1
CAPN11	3	0	9.00441	0	23	1	14.4134	13.5062	FALSE	FALSE	0.648551	NMD insensitive	0.00714015	Inf	9.4156	0.063346
CAPN12	4	0	12.0059	0	10	2	6.26669	27.0124	FALSE	FALSE	0.430412	NMD insensitive	6.45479e-07	Inf	50.1365	2.46922e-05
CAPN13	5	1	15.0074	48.6381	16	1	10.0267	13.5062	FALSE	FALSE	0.485814	NMD insensitive	0.113944	0.433109	0.424241	0.730087
CAPN14	1	0	3.00147	0	3	0	1.88001	0	FALSE	FALSE	NA	no z-score	1	0	1.3894	1
CAPN1	0	0	0	0	10	0	6.26669	0	FALSE	FALSE	0.150485	NMD sensitive	1	0	0.137614	1
CAPN2	2	0	6.00294	0	5	2	3.13334	27.0124	FALSE	FALSE	0.214639	NMD sensitive	4.31258e-05	Inf	47.4602	0.000828286
CAPN3	3	0	9.00441	0	8	1	5.01335	13.5062	FALSE	FALSE	0.463361	NMD insensitive	0.00057971	Inf	24.134	0.00757545
CAPN5	0	0	0	0	13	1	8.14669	13.5062	FALSE	FALSE	0.620301	NMD insensitive	1	0	1.58595	1
CAPN6	3	1	9.00441	48.6381	9	1	5.64002	13.5062	FALSE	FALSE	0.550873	NMD insensitive	0.192208	0.433867	0.440313	1
CAPN7	5	1	15.0074	48.6381	3	0	1.88001	0	FALSE	FALSE	0.278321	NMD sensitive	0.0634033	0	0.111972	0.428143
CAPN9	5	0	15.0074	0	12	0	7.52002	0	FALSE	FALSE	0.145928	NMD sensitive	1	0	1.87879	1
CAPNS1	0	0	0	0	2	1	1.25334	13.5062	FALSE	FALSE	0.00425532	NMD sensitive	1	0	6.43766	1
CAPNS2	0	0	0	0	1	0	0.626669	0	FALSE	FALSE	NA	no z-score	1	0	0.614753	1
CAPRIN1	2	0	6.00294	0	6	0	3.76001	0	FALSE	FALSE	0.24063	NMD sensitive	1	0	1.4712	1
CAPRIN2	6	0	18.0088	0	11	0	6.89335	0	FALSE	FALSE	0.255907	NMD sensitive	1	0	2.40821	1
CAPS2	1	0	3.00147	0	5	0	3.13334	0	FALSE	FALSE	NA	no z-score	1	0	0.968096	1
CAPS	0	0	0	0	3	0	1.88001	0	FALSE	FALSE	NA	no z-score	1	0	0.347222	1
CAPSL	0	0	0	0	13	0	8.14669	0	FALSE	FALSE	0.0946746	NMD sensitive	1	0	0.109329	1
CAPZA3	0	0	0	0	13	1	8.14669	13.5062	FALSE	FALSE	NA	no z-score	1	0	1.58595	1
CAPZB	0	0	0	0	2	1	1.25334	13.5062	FALSE	FALSE	0.0224719	NMD sensitive	1	0	6.43766	1
CARD10	8	0	24.0118	0	12	0	7.52002	0	FALSE	FALSE	0.197523	NMD sensitive	1	0	2.93565	1
CARD11	12	0	36.0176	0	42	2	26.3201	27.0124	TRUE	TRUE	0.35088	intermediate	3.48795e-08	Inf	37.9558	2.0786e-06
CARD14	6	0	18.0088	0	16	3	10.0267	40.5186	FALSE	FALSE	0.534474	NMD insensitive	7.61581e-10	Inf	71.5736	7.95268e-08
CARD16	1	0	3.00147	0	4	0	2.50667	0	FALSE	FALSE	NA	no z-score	1	0	1.1411	1
CARD6	0	0	0	0	20	1	12.5334	13.5062	FALSE	FALSE	NA	no z-score	1	0	1.07188	1
CARD8	1	0	3.00147	0	5	0	3.13334	0	FALSE	FALSE	0.568218	NMD insensitive	1	0	0.968096	1
CARD9	1	0	3.00147	0	10	0	6.26669	0	FALSE	FALSE	0.423313	NMD insensitive	1	0	0.55066	1
CARHSP1	0	0	0	0	5	0	3.13334	0	FALSE	FALSE	NA	no z-score	1	0	0.241935	1
CARM1	2	2	6.00294	97.2763	9	3	5.64002	40.5186	FALSE	FALSE	0.281454	NMD sensitive	0.193842	0.425382	0.44556	1
CARNS1	1	0	3.00147	0	4	2	2.50667	27.0124	FALSE	FALSE	0.598892	NMD insensitive	0.00366569	Inf	31.965	0.0362999
CARS2	2	0	6.00294	0	7	1	4.38668	13.5062	FALSE	FALSE	0.0756757	NMD sensitive	0.00156022	Inf	18.8588	0.0169252
CARS	1	0	3.00147	0	18	0	11.28	0	TRUE	TRUE	0.964413	NMD insensitive	1	0	0.325852	1
CARTPT	0	0	0	0	0	0	0	0	FALSE	FALSE	NA	no z-score	1	0	1	1
CASC1	4	0	12.0059	0	14	0	8.77336	0	FALSE	FALSE	0.486826	NMD insensitive	1	0	1.33075	1
CASC3	4	0	12.0059	0	8	0	5.01335	0	FALSE	FALSE	0.531444	NMD insensitive	1	0	2.16284	1
CASC5	20	0	60.0294	0	17	1	10.6534	13.5062	TRUE	TRUE	0.508871	NMD insensitive	1.17314e-09	Inf	75.97	1.1475e-07
CASD1	1	0	3.00147	0	8	0	5.01335	0	FALSE	FALSE	0.0531915	NMD sensitive	1	0	0.665431	1
CASK	4	0	12.0059	0	11	1	6.89335	13.5062	FALSE	FALSE	0.317	intermediate	0.000161759	Inf	23.9019	0.00244134
CASKIN1	6	0	18.0088	0	11	1	6.89335	13.5062	FALSE	FALSE	0.47279	NMD insensitive	7.91143e-06	Inf	34.934	0.000198703
CASKIN2	7	0	21.0103	0	5	0	3.13334	0	FALSE	FALSE	0.571142	NMD insensitive	1	0	5.32506	1
CASP10	1	0	3.00147	0	13	0	8.14669	0	FALSE	FALSE	0.0806452	NMD sensitive	1	0	0.437477	1
CASP14	0	0	0	0	10	0	6.26669	0	FALSE	FALSE	NA	no z-score	1	0	0.137614	1
CASP1	4	0	12.0059	0	8	0	5.01335	0	FALSE	FALSE	0.306807	intermediate	1	0	2.16284	1
CASP2	0	1	0	48.6381	8	0	5.01335	0	FALSE	FALSE	0.809735	NMD insensitive	3.16205e-07	0	0.00335018	1.3416e-05
CASP3	0	0	0	0	2	1	1.25334	13.5062	FALSE	FALSE	0.202335	NMD sensitive	1	0	6.43766	1
CASP4	2	0	6.00294	0	5	0	3.13334	0	FALSE	FALSE	0.551136	NMD insensitive	1	0	1.69426	1
CASP5	6	0	18.0088	0	3	0	1.88001	0	FALSE	FALSE	0.523004	NMD insensitive	1	0	6.60027	1
CASP6	0	0	0	0	3	0	1.88001	0	FALSE	FALSE	NA	no z-score	1	0	0.347222	1
CASP7	4	0	12.0059	0	2	0	1.25334	0	FALSE	FALSE	0.21011	NMD sensitive	1	0	5.77183	1
CASP8	7	0	21.0103	0	6	1	3.76001	13.5062	TRUE	TRUE	0.417776	NMD insensitive	2.02857e-07	Inf	67.0767	9.20822e-06
CASP8AP2	5	0	15.0074	0	23	1	14.4134	13.5062	FALSE	FALSE	0.442017	NMD insensitive	0.000571114	Inf	15.0652	0.00753532
CASP9	0	0	0	0	5	1	3.13334	13.5062	FALSE	FALSE	NA	no z-score	1	0	3.50956	1
CASQ1	1	0	3.00147	0	13	0	8.14669	0	FALSE	FALSE	NA	no z-score	1	0	0.437477	1
CASQ2	1	0	3.00147	0	6	0	3.76001	0	FALSE	FALSE	0.0425532	NMD sensitive	1	0	0.840643	1
CASR	6	0	18.0088	0	65	1	40.7335	13.5062	FALSE	FALSE	0.438447	NMD insensitive	0.015706	Inf	6.60731	0.132062
CASS4	2	0	6.00294	0	24	1	15.04	13.5062	FALSE	FALSE	0.413517	NMD insensitive	0.0611825	Inf	6.33328	0.414717
CAST	3	0	9.00441	0	4	0	2.50667	0	FALSE	FALSE	0.594512	NMD insensitive	1	0	2.85296	1
CASZ1	3	0	9.00441	0	32	1	20.0534	13.5062	FALSE	FALSE	0.634231	NMD insensitive	0.0203884	Inf	6.89324	0.156298
CAT	0	0	0	0	6	0	3.76001	0	FALSE	FALSE	NA	no z-score	1	0	0.210084	1
CATSPER1	1	0	3.00147	0	27	0	16.92	0	FALSE	FALSE	NA	no z-score	1	0	0.223296	1
CATSPER2	0	0	0	0	13	0	8.14669	0	FALSE	FALSE	NA	no z-score	1	0	0.109329	1
CATSPER3	2	0	6.00294	0	10	1	6.26669	13.5062	FALSE	FALSE	0.579745	NMD insensitive	0.00401338	Inf	13.9797	0.038557
CATSPER4	1	0	3.00147	0	12	0	7.52002	0	FALSE	FALSE	0.47619	NMD insensitive	1	0	0.469655	1
CATSPERB	5	0	15.0074	0	25	0	15.6667	0	FALSE	FALSE	0.493845	NMD insensitive	1	0	0.960439	1
CATSPERG	2	0	6.00294	0	17	0	10.6534	0	FALSE	FALSE	0.705377	NMD insensitive	1	0	0.600937	1
CAV2	0	1	0	48.6381	0	0	0	0	FALSE	FALSE	0.795455	NMD insensitive	1	0	0.0201458	1
CAV3	0	0	0	0	5	0	3.13334	0	FALSE	FALSE	NA	no z-score	1	0	0.241935	1
CBFA2T2	4	0	12.0059	0	12	0	7.52002	0	FALSE	FALSE	0.261311	NMD sensitive	1	0	1.52651	1
CBFA2T3	1	0	3.00147	0	7	1	4.38668	13.5062	TRUE	TRUE	0.223926	NMD sensitive	0.0263158	Inf	10.7759	0.193116
CBL	1	1	3.00147	48.6381	8	0	5.01335	0	TRUE	TRUE	0.0300752	NMD sensitive	1.33744e-05	0	0.0134056	0.000309118
CBLB	1	0	3.00147	0	19	1	11.9067	13.5062	TRUE	TRUE	0.71366	NMD insensitive	0.224138	Inf	4.49737	1
CBLC	0	0	0	0	6	0	3.76001	0	TRUE	TRUE	NA	no z-score	1	0	0.210084	1
CBLL1	0	0	0	0	4	0	2.50667	0	FALSE	FALSE	NA	no z-score	1	0	0.285171	1
CBLN1	0	0	0	0	1	0	0.626669	0	FALSE	FALSE	NA	no z-score	1	0	0.614753	1
CBLN2	1	0	3.00147	0	8	0	5.01335	0	FALSE	FALSE	0.107438	NMD sensitive	1	0	0.665431	1
CBLN3	7	0	21.0103	0	4	0	2.50667	0	FALSE	FALSE	0.323634	intermediate	1	0	6.27669	1
CBLN4	1	0	3.00147	0	12	0	7.52002	0	FALSE	FALSE	0.388889	intermediate	1	0	0.469655	1
CBR1	0	0	0	0	4	0	2.50667	0	FALSE	FALSE	NA	no z-score	1	0	0.285171	1
CBR3	0	0	0	0	1	0	0.626669	0	FALSE	FALSE	NA	no z-score	1	0	0.614753	1
CBS	2	0	6.00294	0	19	0	11.9067	0	FALSE	FALSE	0.809859	NMD insensitive	1	0	0.542582	1
CBWD6	0	0	0	0	1	2	0.626669	27.0124	FALSE	FALSE	NA	no z-score	1	0	17.2207	1
CBX1	0	0	0	0	1	0	0.626669	0	FALSE	FALSE	NA	no z-score	1	0	0.614753	1
CBX2	0	0	0	0	6	0	3.76001	0	FALSE	FALSE	NA	no z-score	1	0	0.210084	1
CBX3	0	0	0	0	2	0	1.25334	0	FALSE	FALSE	NA	no z-score	1	0	0.443786	1
CBX4	0	0	0	0	11	0	6.89335	0	FALSE	FALSE	NA	no z-score	1	0	0.126689	1
CBX6	0	0	0	0	7	1	4.38668	13.5062	FALSE	FALSE	NA	no z-score	1	0	2.69298	1
CBX7	0	0	0	0	4	0	2.50667	0	FALSE	FALSE	NA	no z-score	1	0	0.285171	1
CBX8	0	0	0	0	3	1	1.88001	13.5062	FALSE	FALSE	NA	no z-score	1	0	5.03687	1
CC2D1A	4	0	12.0059	0	24	1	15.04	13.5062	FALSE	FALSE	0.231527	NMD sensitive	0.00298797	Inf	11.7622	0.030077
CC2D1B	1	0	3.00147	0	6	0	3.76001	0	FALSE	FALSE	0.153677	NMD sensitive	1	0	0.840643	1
CC2D2A	6	0	18.0088	0	7	1	4.38668	13.5062	FALSE	FALSE	0.502668	NMD insensitive	1.6121e-06	Inf	51.1904	5.24883e-05
CC2D2B	3	1	9.00441	48.6381	3	0	1.88001	0	FALSE	FALSE	0.212788	NMD sensitive	0.0310734	0	0.0699814	0.224616
CCAR1	6	3	18.0088	145.914	6	0	3.76001	0	FALSE	FALSE	0.254143	NMD sensitive	0.000228459	0	0.0271821	0.00334634
CCBE1	1	0	3.00147	0	8	4	5.01335	54.0249	FALSE	FALSE	0.0564516	NMD sensitive	0.0014807	Inf	36.6153	0.0164868
CCBL1	0	0	0	0	3	0	1.88001	0	FALSE	FALSE	0.520737	NMD insensitive	1	0	0.347222	1
CCBL2	3	0	9.00441	0	3	0	1.88001	0	FALSE	FALSE	0.0441176	NMD sensitive	1	0	3.47375	1
CCDC102A	0	0	0	0	7	1	4.38668	13.5062	FALSE	FALSE	0.264563	NMD sensitive	1	0	2.69298	1
CCDC102B	8	0	24.0118	0	11	1	6.89335	13.5062	FALSE	FALSE	0.459377	NMD insensitive	6.96824e-07	Inf	45.966	2.62663e-05
CCDC103	0	0	0	0	2	0	1.25334	0	FALSE	FALSE	NA	no z-score	1	0	0.443786	1
CCDC105	6	0	18.0088	0	12	1	7.52002	13.5062	FALSE	FALSE	0.458995	NMD insensitive	2.20333e-05	Inf	32.3645	0.000455278
CCDC106	0	0	0	0	7	0	4.38668	0	FALSE	FALSE	NA	no z-score	1	0	0.185643	1
CCDC109B	2	0	6.00294	0	4	0	2.50667	0	FALSE	FALSE	0.285467	NMD sensitive	1	0	1.99703	1
CCDC110	9	0	27.0132	0	9	0	5.64002	0	FALSE	FALSE	0.474778	NMD insensitive	1	0	4.21885	1
CCDC112	4	0	12.0059	0	3	0	1.88001	0	FALSE	FALSE	0.477399	NMD insensitive	1	0	4.51592	1
CCDC113	1	0	3.00147	0	6	0	3.76001	0	FALSE	FALSE	NA	no z-score	1	0	0.840643	1
CCDC114	1	0	3.00147	0	11	2	6.89335	27.0124	FALSE	FALSE	0.96861	NMD insensitive	0.015444	Inf	14.2007	0.129907
CCDC116	1	0	3.00147	0	14	2	8.77336	27.0124	FALSE	FALSE	0.251208	NMD sensitive	0.0240727	Inf	11.469	0.181658
CCDC117	0	0	0	0	1	0	0.626669	0	FALSE	FALSE	0.370555	intermediate	1	0	0.614753	1
CCDC120	0	0	0	0	5	0	3.13334	0	FALSE	FALSE	0.803347	NMD insensitive	1	0	0.241935	1
CCDC12	0	0	0	0	2	0	1.25334	0	FALSE	FALSE	NA	no z-score	1	0	0.443786	1
CCDC121	0	0	0	0	3	0	1.88001	0	FALSE	FALSE	NA	no z-score	1	0	0.347222	1
CCDC122	1	0	3.00147	0	2	0	1.25334	0	FALSE	FALSE	NA	no z-score	1	0	1.7758	1
CCDC124	0	0	0	0	2	1	1.25334	13.5062	FALSE	FALSE	NA	no z-score	1	0	6.43766	1
CCDC125	2	0	6.00294	0	3	0	1.88001	0	FALSE	FALSE	0.446036	NMD insensitive	1	0	2.43157	1
CCDC127	0	0	0	0	4	0	2.50667	0	FALSE	FALSE	NA	no z-score	1	0	0.285171	1
CCDC129	4	0	12.0059	0	21	0	13.16	0	FALSE	FALSE	0.383051	intermediate	1	0	0.918492	1
CCDC130	0	0	0	0	7	0	4.38668	0	FALSE	FALSE	NA	no z-score	1	0	0.185643	1
CCDC13	1	0	3.00147	0	16	1	10.0267	13.5062	FALSE	FALSE	0.388535	intermediate	0.0977778	Inf	5.26415	0.628761
CCDC134	0	0	0	0	5	0	3.13334	0	FALSE	FALSE	NA	no z-score	1	0	0.241935	1
CCDC136	5	0	15.0074	0	16	2	10.0267	27.0124	FALSE	FALSE	0.722032	NMD insensitive	7.29409e-07	Inf	40.6654	2.71132e-05
CCDC137	0	1	0	48.6381	1	0	0.626669	0	FALSE	FALSE	NA	no z-score	0.02	0	0.0123847	0.153422
CCDC138	3	0	9.00441	0	7	0	4.38668	0	FALSE	FALSE	0.57147	NMD insensitive	1	0	1.85725	1
CCDC140	0	0	0	0	4	0	2.50667	0	FALSE	FALSE	NA	no z-score	1	0	0.285171	1
CCDC141	9	0	27.0132	0	31	1	19.4267	13.5062	FALSE	FALSE	0.607347	NMD insensitive	8.65214e-05	Inf	19.8938	0.00149126
CCDC142	1	0	3.00147	0	6	0	3.76001	0	FALSE	FALSE	0.520213	NMD insensitive	1	0	0.840643	1
CCDC144A	9	0	27.0132	0	13	2	8.14669	27.0124	FALSE	FALSE	0.331041	intermediate	1.53346e-10	Inf	85.7926	2.04303e-08
CCDC144NL	0	0	0	0	4	0	2.50667	0	FALSE	FALSE	NA	no z-score	1	0	0.285171	1
CCDC14	4	0	12.0059	0	9	0	5.64002	0	FALSE	FALSE	0.324677	intermediate	1	0	1.95871	1
CCDC146	9	0	27.0132	0	12	0	7.52002	0	FALSE	FALSE	0.521943	NMD insensitive	1	0	3.28793	1
CCDC148	5	0	15.0074	0	14	0	8.77336	0	FALSE	FALSE	0.181356	NMD sensitive	1	0	1.63786	1
CCDC149	0	0	0	0	8	0	5.01335	0	FALSE	FALSE	NA	no z-score	1	0	0.166297	1
CCDC150	5	1	15.0074	48.6381	10	0	6.26669	0	FALSE	FALSE	0.507984	NMD insensitive	0.000413863	0	0.044378	0.00561062
CCDC151	2	0	6.00294	0	5	0	3.13334	0	FALSE	FALSE	0.442813	NMD insensitive	1	0	1.69426	1
CCDC152	0	0	0	0	0	0	0	0	FALSE	FALSE	NA	no z-score	1	0	1	1
CCDC153	0	0	0	0	1	0	0.626669	0	FALSE	FALSE	NA	no z-score	1	0	0.614753	1
CCDC154	0	0	0	0	3	0	1.88001	0	FALSE	FALSE	NA	no z-score	1	0	0.347222	1
CCDC155	1	0	3.00147	0	5	0	3.13334	0	FALSE	FALSE	0.174672	NMD sensitive	1	0	0.968096	1
CCDC157	2	0	6.00294	0	12	0	7.52002	0	FALSE	FALSE	0.153151	NMD sensitive	1	0	0.821939	1
CCDC15	6	0	18.0088	0	9	0	5.64002	0	FALSE	FALSE	0.285535	NMD sensitive	1	0	2.86277	1
CCDC158	5	0	15.0074	0	17	0	10.6534	0	FALSE	FALSE	0.703388	NMD insensitive	1	0	1.37363	1
CCDC160	0	0	0	0	1	0	0.626669	0	FALSE	FALSE	NA	no z-score	1	0	0.614753	1
CCDC17	1	0	3.00147	0	1	0	0.626669	0	FALSE	FALSE	0.155378	NMD sensitive	1	0	2.45992	1
CCDC18	10	1	30.0147	48.6381	7	1	4.38668	13.5062	FALSE	FALSE	0.297364	NMD sensitive	0.277445	2.12735	1.68262	1
CCDC22	0	0	0	0	5	0	3.13334	0	FALSE	FALSE	0.269036	NMD sensitive	1	0	0.241935	1
CCDC24	0	0	0	0	2	0	1.25334	0	FALSE	FALSE	NA	no z-score	1	0	0.443786	1
CCDC25	0	0	0	0	1	0	0.626669	0	FALSE	FALSE	NA	no z-score	1	0	0.614753	1
CCDC27	3	0	9.00441	0	15	2	9.40003	27.0124	FALSE	FALSE	0.688408	NMD insensitive	5.48657e-05	Inf	26.9468	0.00101833
CCDC28A	1	0	3.00147	0	4	0	2.50667	0	FALSE	FALSE	0.283186	NMD sensitive	1	0	1.1411	1
CCDC30	7	0	21.0103	0	10	0	6.26669	0	FALSE	FALSE	0.631789	NMD insensitive	1	0	3.02893	1
CCDC33	1	0	3.00147	0	13	0	8.14669	0	FALSE	FALSE	NA	no z-score	1	0	0.437477	1
CCDC34	3	0	9.00441	0	4	1	2.50667	13.5062	FALSE	FALSE	0.254501	NMD sensitive	7.04101e-05	Inf	41.3857	0.00123189
CCDC36	0	0	0	0	6	0	3.76001	0	FALSE	FALSE	NA	no z-score	1	0	0.210084	1
CCDC38	5	0	15.0074	0	5	0	3.13334	0	FALSE	FALSE	0.557599	NMD insensitive	1	0	3.87274	1
CCDC3	0	0	0	0	10	0	6.26669	0	FALSE	FALSE	0.0969697	NMD sensitive	1	0	0.137614	1
CCDC39	8	2	24.0118	97.2763	14	0	8.77336	0	FALSE	FALSE	0.501131	NMD insensitive	1.75173e-06	0	0.0260407	5.64791e-05
CCDC40	7	0	21.0103	0	32	2	20.0534	27.0124	FALSE	FALSE	0.559478	NMD insensitive	1.70997e-06	Inf	29.2856	5.5315e-05
CCDC42	2	0	6.00294	0	3	0	1.88001	0	FALSE	FALSE	0.141026	NMD sensitive	1	0	2.43157	1
CCDC47	0	0	0	0	0	0	0	0	FALSE	FALSE	0.202703	NMD sensitive	1	0	1	1
CCDC50	2	0	6.00294	0	8	1	5.01335	13.5062	FALSE	FALSE	0.336823	intermediate	0.0026087	Inf	16.8934	0.0268419
CCDC51	0	0	0	0	0	1	0	13.5062	FALSE	FALSE	NA	no z-score	1	0	14.5062	1
CCDC54	0	0	0	0	11	0	6.89335	0	FALSE	FALSE	NA	no z-score	1	0	0.126689	1
CCDC57	3	0	9.00441	0	8	0	5.01335	0	FALSE	FALSE	0.540469	NMD insensitive	1	0	1.6637	1
CCDC58	1	0	3.00147	0	0	0	0	0	FALSE	FALSE	0.53125	NMD insensitive	1	0	4.00147	1
CCDC59	1	0	3.00147	0	0	0	0	0	FALSE	FALSE	NA	no z-score	1	0	4.00147	1
CCDC60	5	0	15.0074	0	15	2	9.40003	27.0124	FALSE	FALSE	0.576714	NMD insensitive	4.10046e-07	Inf	43.1157	1.65893e-05
CCDC61	1	0	3.00147	0	3	0	1.88001	0	FALSE	FALSE	0.202797	NMD sensitive	1	0	1.3894	1
CCDC62	3	0	9.00441	0	9	1	5.64002	13.5062	FALSE	FALSE	0.702688	NMD insensitive	0.00069965	Inf	21.8563	0.00879094
CCDC63	3	0	9.00441	0	11	1	6.89335	13.5062	FALSE	FALSE	0.428681	NMD insensitive	0.00093953	Inf	18.3859	0.0110001
CCDC64	2	0	6.00294	0	8	0	5.01335	0	FALSE	FALSE	0.309129	intermediate	1	0	1.16457	1
CCDC64B	1	0	3.00147	0	5	0	3.13334	0	FALSE	FALSE	0.13817	NMD sensitive	1	0	0.968096	1
CCDC65	2	0	6.00294	0	10	0	6.26669	0	FALSE	FALSE	0.459618	NMD insensitive	1	0	0.963705	1
CCDC66	8	0	24.0118	0	8	0	5.01335	0	FALSE	FALSE	0.250866	NMD sensitive	1	0	4.15937	1
CCDC67	3	0	9.00441	0	10	0	6.26669	0	FALSE	FALSE	0.356122	intermediate	1	0	1.37675	1
CCDC6	2	1	6.00294	48.6381	4	0	2.50667	0	TRUE	TRUE	NA	no z-score	0.00272232	0	0.0402318	0.0275344
CCDC70	0	0	0	0	3	0	1.88001	0	FALSE	FALSE	NA	no z-score	1	0	0.347222	1
CCDC71	0	0	0	0	6	0	3.76001	0	FALSE	FALSE	NA	no z-score	1	0	0.210084	1
CCDC7	0	0	0	0	0	0	0	0	FALSE	FALSE	NA	no z-score	1	0	1	1
CCDC73	19	0	57.0279	0	18	0	11.28	0	FALSE	FALSE	0.36711	intermediate	1	0	4.72539	1
CCDC74A	1	0	3.00147	0	9	0	5.64002	0	FALSE	FALSE	0.166667	NMD sensitive	1	0	0.60263	1
CCDC74B	1	0	3.00147	0	8	1	5.01335	13.5062	FALSE	FALSE	0.398531	intermediate	0.0363636	Inf	9.65289	0.25795
CCDC77	1	0	3.00147	0	2	0	1.25334	0	FALSE	FALSE	0.0304348	NMD sensitive	1	0	1.7758	1
CCDC78	1	0	3.00147	0	3	0	1.88001	0	FALSE	FALSE	0.263473	NMD sensitive	1	0	1.3894	1
CCDC79	2	0	6.00294	0	2	0	1.25334	0	FALSE	FALSE	0.344828	intermediate	1	0	3.10781	1
CCDC80	6	0	18.0088	0	6	1	3.76001	13.5062	FALSE	FALSE	0.474024	NMD insensitive	1.6121e-06	Inf	57.9297	5.24883e-05
CCDC81	1	0	3.00147	0	10	1	6.26669	13.5062	FALSE	FALSE	0.310345	intermediate	0.0474308	Inf	7.98799	0.326467
CCDC82	3	0	9.00441	0	6	0	3.76001	0	FALSE	FALSE	0	NMD sensitive	1	0	2.10176	1
[truncated: 21,184 more rows]
