# Supplementary material for: A pan-cancer genome-wide analysis reveals tumour dependencies by induction of nonsense-mediated decay
Source: Nat Commun. 2017 Jun 26;8:15943. doi: 10.1038/ncomms15943 (PMC5490262; doi:10.1038/ncomms15943)
Supplement: Supplementary Data 3 [file ncomms15943-s4.xlsx]

## Sheet: Supplementary Table 3
Supplementary Data 3
DNA
GO.ID	Term	Annotated	Significant	Expected	Rank in weight	classicFisher	weight
GO:0045893	positive regulation of transcription, DNA-templated	1512	69	48.81	804	0.00205	0.27223
GO:0000018	regulation of DNA recombination	63	7	2.03	751	0.00407	0.23782
GO:0045892	negative regulation of transcription, DNA-templated	1251	57	40.39	1610	0.00518	0.75117
GO:0016444	somatic cell DNA recombination	56	6	1.81	2721	0.00911	1
GO:0032786	positive regulation of DNA-templated transcription, elongation	26	4	0.84	49	0.00913	0.00913
GO:0043570	maintenance of DNA repeat elements	5	2	0.16	55	0.00975	0.00975
GO:0033683	nucleotide-excision repair, DNA incision	41	5	1.32	60	0.00989	0.00989
GO:0051052	regulation of DNA metabolic process	364	20	11.75	1823	0.01492	0.84891
GO:0032986	protein-DNA complex disassembly	17	3	0.55	2764	0.01624	1
GO:0045910	negative regulation of DNA recombination	18	3	0.58	86	0.01902	0.01902
GO:0045911	positive regulation of DNA recombination	19	3	0.61	2777	0.02206	1
GO:0006307	DNA dealkylation involved in DNA repair	9	2	0.29	118	0.03222	0.03222
GO:0000717	nucleotide-excision repair, DNA duplex unwinding	1	1	0.03	128	0.03228	0.03228
GO:0044028	DNA hypomethylation	1	1	0.03	2823	0.03228	1
GO:0045004	DNA replication proofreading	1	1	0.03	145	0.03228	0.03228
GO:0051107	negative regulation of DNA ligation	1	1	0.03	2826	0.03228	1
GO:0072432	response to G1 DNA damage checkpoint signaling	1	1	0.03	163	0.03228	0.03228
GO:1904743	negative regulation of telomeric DNA binding	1	1	0.03	180	0.03228	0.03228
GO:1904875	regulation of DNA ligase activity	1	1	0.03	2845	0.03228	1
GO:1904876	negative regulation of DNA ligase activity	1	1	0.03	181	0.03228	0.03228
GO:0006352	DNA-templated transcription, initiation	334	17	10.78	210	0.04386	0.04662
GO:0051091	positive regulation of sequence-specific DNA binding transcription factor activity	237	13	7.65	208	0.04442	0.04442
GO:0051053	negative regulation of DNA metabolic process	124	8	4	1792	0.04775	0.83864
Chromatin
GO.ID	Term	Annotated	Significant	Expected	Rank in weight	classicFisher	weight
GO:0016568	chromatin modification	646	45	20.85	236	1.1e-06	0.05575
GO:0006325	chromatin organization	790	49	25.5	2021	9.2e-06	0.91626
GO:0006338	chromatin remodeling	157	15	5.07	6	0.00017	0.00053
GO:0016569	covalent chromatin modification	468	30	15.11	2666	0.0003	1
GO:0001672	regulation of chromatin assembly or disassembly	8	3	0.26	17	0.00166	0.00166
GO:0031498	chromatin disassembly	19	4	0.61	21	0.00283	0.00283
GO:1902275	regulation of chromatin organization	161	11	5.2	2757	0.01549	1
GO:1904499	regulation of chromatin-mediated maintenance of transcription	1	1	0.03	2841	0.03228	1
GO:1904501	positive regulation of chromatin-mediated maintenance of transcription	1	1	0.03	177	0.03228	0.03228
GO:0048096	chromatin-mediated maintenance of transcription	11	2	0.36	2881	0.04718	1
RNA
GO.ID	Term	Annotated	Significant	Expected	Rank in weight	classicFisher	weight
GO:0006357	regulation of transcription from RNA polymerase II promoter	1891	87	61.05	1892	0.0004	0.87162
GO:0000122	negative regulation of transcription from RNA polymerase II promoter	791	43	25.54	7	0.0006	0.0006
GO:0072368	regulation of lipid transport by negative regulation of transcription from RNA polymerase II promoter	2	2	0.06	2675	0.00104	1
GO:0009304	tRNA transcription	7	3	0.23	12	0.00106	0.00106
GO:1902680	positive regulation of RNA biosynthetic process	1543	70	49.81	1667	0.00221	0.77919
GO:0006366	transcription from RNA polymerase II promoter	2112	91	68.18	2188	0.00228	0.95688
GO:0098781	ncRNA transcription	43	6	1.39	2681	0.00243	1
GO:0006383	transcription from RNA polymerase III promoter	58	7	1.87	1458	0.00254	0.65816
GO:0045944	positive regulation of transcription from RNA polymerase II promoter	1083	52	34.96	37	0.00266	0.00512
GO:0051254	positive regulation of RNA metabolic process	1587	71	51.23	1394	0.00291	0.6228
GO:0006424	glutamyl-tRNA aminoacylation	3	2	0.1	24	0.00305	0.00305
GO:0006433	prolyl-tRNA aminoacylation	3	2	0.1	25	0.00305	0.00305
GO:0009303	rRNA transcription	33	5	1.07	1119	0.00387	0.46189
GO:0006418	tRNA aminoacylation for protein translation	48	6	1.55	225	0.00427	0.05228
GO:0072367	regulation of lipid transport by regulation of transcription from RNA polymerase II promoter	4	2	0.13	2702	0.00598	1
GO:0043039	tRNA aminoacylation	52	6	1.68	2706	0.00637	1
GO:1902679	negative regulation of RNA biosynthetic process	1309	58	42.26	1831	0.00849	0.85223
GO:0032968	positive regulation of transcription elongation from RNA polymerase II promoter	14	3	0.45	2725	0.00934	1
GO:0070816	phosphorylation of RNA polymerase II C-terminal domain	16	3	0.52	2748	0.01369	1
GO:0042791	5S class rRNA transcription from RNA polymerase III type 1 promoter	6	2	0.19	70	0.01431	0.01431
GO:0042797	tRNA transcription from RNA polymerase III promoter	6	2	0.19	2752	0.01431	1
GO:1901838	positive regulation of transcription of nuclear large rRNA transcript from RNA polymerase I promoter	6	2	0.19	73	0.01431	0.01431
GO:0051253	negative regulation of RNA metabolic process	1359	58	43.87	1966	0.0173	0.8927
GO:0006396	RNA processing	885	39	28.57	654	0.03033	0.20373
GO:0046831	regulation of RNA export from nucleus	9	2	0.29	124	0.03222	0.03222
GO:1901836	regulation of transcription of nuclear large rRNA transcript from RNA polymerase I promoter	9	2	0.29	2816	0.03222	1
GO:0006425	glutaminyl-tRNA aminoacylation	1	1	0.03	131	0.03228	0.03228
GO:0071619	phosphorylation of RNA polymerase II C-terminal domain serine 2 residues	1	1	0.03	2831	0.03228	1
GO:0072362	regulation of glycolytic process by negative regulation of transcription from RNA polymerase II promoter	1	1	0.03	2832	0.03228	1
GO:1904572	negative regulation of mRNA binding	1	1	0.03	2843	0.03228	1
GO:1990074	polyuridylation-dependent mRNA catabolic process	1	1	0.03	182	0.03228	0.03228
GO:2001163	regulation of phosphorylation of RNA polymerase II C-terminal domain serine 2 residues	1	1	0.03	2846	0.03228	1
GO:2001165	positive regulation of phosphorylation of RNA polymerase II C-terminal domain serine 2 residues	1	1	0.03	185	0.03228	0.03228
GO:0006368	transcription elongation from RNA polymerase II promoter	98	7	3.16	841	0.03926	0.28439
GO:0045945	positive regulation of transcription from RNA polymerase III promoter	10	2	0.32	198	0.03943	0.03943
GO:0016070	RNA metabolic process	4688	170	151.34	2590	0.03977	0.99957
GO:1901409	positive regulation of phosphorylation of RNA polymerase II C-terminal domain	11	2	0.36	2885	0.04718	1
GO:0006397	mRNA processing	490	23	15.82	527	0.04736	0.14953
Full table
GO.ID	Term	Annotated	Significant	Expected	Rank in weight	classicFisher	weight
GO:0006996	organelle organization	3861	180	124.64	2339	2.3e-08	0.98044
GO:0016043	cellular component organization	6384	266	206.09	2392	6.8e-08	0.98708
GO:0071840	cellular component organization or biogenesis	6518	269	210.42	2401	1.4e-07	0.98839
GO:0016568	chromatin modification	646	45	20.85	236	1.1e-06	0.05575
GO:0044093	positive regulation of molecular function	1891	98	61.05	1943	1.2e-06	0.88588
GO:0051276	chromosome organization	1168	68	37.71	2223	1.5e-06	0.9637
GO:0043412	macromolecule modification	4246	185	137.07	2239	1.9e-06	0.96665
GO:0006464	cellular protein modification process	4054	178	130.88	2390	2.1e-06	0.98682
GO:0036211	protein modification process	4054	178	130.88	2270	2.1e-06	0.97017
GO:0065009	regulation of molecular function	2950	137	95.23	2086	3e-06	0.93313
GO:0070997	neuron death	311	27	10.04	365	3.3e-06	0.08982
GO:0050790	regulation of catalytic activity	2452	118	79.16	1812	3.4e-06	0.84416
GO:1902589	single-organism organelle organization	2794	130	90.2	2194	5.4e-06	0.95806
GO:0043085	positive regulation of catalytic activity	1618	84	52.23	2060	7.7e-06	0.92604
GO:0009893	positive regulation of metabolic process	3778	165	121.97	2075	8.4e-06	0.93093
GO:0007399	nervous system development	2502	118	80.77	347	9e-06	0.07757
GO:0048523	negative regulation of cellular process	4460	189	143.98	2353	9.1e-06	0.98273
GO:0006325	chromatin organization	790	49	25.5	2021	9.2e-06	0.91626
GO:1901214	regulation of neuron death	277	24	8.94	1	1.2e-05	4.2e-05
GO:0070848	response to growth factor	985	57	31.8	1214	1.3e-05	0.5177
GO:0051128	regulation of cellular component organization	2313	110	74.67	2351	1.4e-05	0.98259
GO:0000902	cell morphogenesis	1559	80	50.33	956	2e-05	0.35462
GO:0043523	regulation of neuron apoptotic process	214	20	6.91	2661	2.1e-05	1
GO:0071363	cellular response to growth factor stimulus	960	55	30.99	1298	2.5e-05	0.56041
GO:0048519	negative regulation of biological process	4830	199	155.93	2175	2.9e-05	0.95227
GO:0051402	neuron apoptotic process	237	21	7.65	2662	3e-05	1
GO:1901216	positive regulation of neuron death	76	11	2.45	2663	3.1e-05	1
GO:0042552	myelination	122	14	3.94	3	3.9e-05	0.00018
GO:0071560	cellular response to transforming growth factor beta stimulus	261	22	8.43	589	4.1e-05	0.17669
GO:0043933	macromolecular complex subunit organization	2725	123	87.97	2202	4.4e-05	0.9597
GO:0071559	response to transforming growth factor beta	264	22	8.52	1087	4.9e-05	0.43804
GO:0007272	ensheathment of neurons	125	14	4.04	2664	5.2e-05	1
GO:0008366	axon ensheathment	125	14	4.04	2665	5.2e-05	1
GO:0009966	regulation of signal transduction	2791	125	90.1	2037	5.3e-05	0.9208
GO:0010605	negative regulation of macromolecule metabolic process	2591	117	83.65	2107	7e-05	0.93723
GO:0007179	transforming growth factor beta receptor signaling pathway	216	19	6.97	2	7.7e-05	7.7e-05
GO:0051129	negative regulation of cellular component organization	652	40	21.05	2380	7.9e-05	0.98604
GO:0010646	regulation of cell communication	3181	138	102.69	2267	8.9e-05	0.96979
GO:0048583	regulation of response to stimulus	3886	163	125.45	2318	9.5e-05	0.9775
GO:0023051	regulation of signaling	3163	137	102.11	2235	0.0001	0.96629
GO:0048812	neuron projection morphogenesis	916	51	29.57	116	0.0001	0.03192
GO:0007010	cytoskeleton organization	1137	60	36.71	246	0.00011	0.06349
GO:0009892	negative regulation of metabolic process	2866	126	92.52	2033	0.00011	0.91987
GO:0044267	cellular protein metabolic process	5261	210	169.84	2524	0.00012	0.99744
GO:0032989	cellular component morphogenesis	1647	80	53.17	1700	0.00013	0.79154
GO:0010639	negative regulation of organelle organization	342	25	11.04	2116	0.00013	0.93971
GO:0031324	negative regulation of cellular metabolic process	2556	114	82.52	2411	0.00015	0.98903
GO:0006338	chromatin remodeling	157	15	5.07	6	0.00017	0.00053
GO:0035556	intracellular signal transduction	2766	121	89.29	1259	0.0002	0.54468
GO:0031175	neuron projection development	1163	60	37.55	2089	0.00021	0.93439
GO:0022604	regulation of cell morphogenesis	549	34	17.72	1417	0.00023	0.63869
GO:0070647	protein modification by small protein conjugation or removal	1047	55	33.8	1515	0.00025	0.69277
GO:0019222	regulation of metabolic process	6886	262	222.3	2535	0.00027	0.99813
GO:0016569	covalent chromatin modification	468	30	15.11	2666	0.0003	1
GO:0031325	positive regulation of cellular metabolic process	3073	131	99.21	1927	0.00031	0.88061
GO:0034330	cell junction organization	280	21	9.04	2667	0.00031	1
GO:0008152	metabolic process	12017	423	387.94	2341	0.00032	0.98093
GO:0006468	protein phosphorylation	1906	88	61.53	226	0.00033	0.05239
GO:0048666	neuron development	1311	65	42.32	2440	0.00034	0.99183
GO:0007178	transmembrane receptor protein serine/threonine kinase signaling pathway	364	25	11.75	1273	0.00034	0.55091
GO:0007167	enzyme linked receptor protein signaling pathway	1312	65	42.36	1551	0.00035	0.71832
GO:0032268	regulation of cellular protein metabolic process	2611	114	84.29	2136	0.00035	0.94269
GO:0009719	response to endogenous stimulus	1884	87	60.82	2200	0.00035	0.95903
GO:0006513	protein monoubiquitination	55	8	1.78	222	0.00036	0.04824
GO:1901215	negative regulation of neuron death	186	16	6	2668	0.00036	1
GO:0048856	anatomical structure development	5419	212	174.94	2563	0.00038	0.99921
GO:0006357	regulation of transcription from RNA polymerase II promoter	1891	87	61.05	1892	0.0004	0.87162
GO:0043525	positive regulation of neuron apoptotic process	56	8	1.81	2669	0.00041	1
GO:0007049	cell cycle	1920	88	61.98	1598	0.00041	0.74433
GO:0048518	positive regulation of biological process	5726	222	184.85	2641	0.00043	0.99999
GO:0022008	neurogenesis	1790	83	57.79	2670	0.00043	1
GO:0048708	astrocyte differentiation	71	9	2.29	4	0.00045	0.00045
GO:0016570	histone modification	458	29	14.79	1946	0.00045	0.88856
GO:0048667	cell morphogenesis involved in neuron differentiation	877	47	28.31	20	0.00046	0.0022
GO:0030030	cell projection organization	1584	75	51.14	2054	0.00046	0.92483
GO:0044260	cellular macromolecule metabolic process	8665	318	279.73	2622	0.00047	0.99996
GO:0044767	single-organism developmental process	6008	231	193.96	2039	0.0005	0.92154
GO:0065007	biological regulation	11493	406	371.03	2613	0.0005	0.99989
GO:0044707	single-multicellular organism process	6311	241	203.74	2332	0.00051	0.97959
GO:0043547	positive regulation of GTPase activity	529	32	17.08	5	0.00052	0.00052
GO:0031399	regulation of protein modification process	1908	87	61.6	1905	0.00053	0.87445
GO:0000122	negative regulation of transcription from RNA polymerase II promoter	791	43	25.54	7	0.0006	0.0006
GO:0000904	cell morphogenesis involved in differentiation	1111	56	35.87	2671	0.0006	1
GO:0031581	hemidesmosome assembly	13	4	0.42	8	0.00061	0.00061
GO:0035518	histone H2A monoubiquitination	13	4	0.42	9	0.00061	0.00061
GO:0009653	anatomical structure morphogenesis	2927	124	94.49	2310	0.00061	0.97602
GO:0070842	aggresome assembly	6	3	0.19	10	0.00062	0.00062
GO:0043087	regulation of GTPase activity	582	34	18.79	709	0.00065	0.21816
GO:0048858	cell projection morphogenesis	1166	58	37.64	2672	0.00066	1
GO:0032502	developmental process	6096	233	196.8	2114	0.00067	0.93912
GO:0019538	protein metabolic process	5860	225	189.18	2427	0.00069	0.99097
GO:0051173	positive regulation of nitrogen compound metabolic process	1902	86	61.4	1690	0.00074	0.78619
GO:0033043	regulation of organelle organization	1148	57	37.06	2338	0.00077	0.9804
GO:0022402	cell cycle process	1404	67	45.33	1629	0.00077	0.76057
GO:0051345	positive regulation of hydrolase activity	875	46	28.25	2324	0.00079	0.97885
GO:1902531	regulation of intracellular signal transduction	1751	80	56.53	1546	0.00086	0.71377
GO:0071495	cellular response to endogenous stimulus	1462	69	47.2	2355	0.00086	0.98281
GO:0010390	histone monoubiquitination	24	5	0.77	2673	0.00088	1
GO:0016310	phosphorylation	2265	99	73.12	1992	0.00089	0.90084
GO:1903902	positive regulation of viral life cycle	111	11	3.58	11	0.00092	0.00092
GO:0010001	glial cell differentiation	203	16	6.55	1708	0.00093	0.79399
GO:0031589	cell-substrate adhesion	327	22	10.56	33	0.00099	0.00345
GO:0043524	negative regulation of neuron apoptotic process	148	13	4.78	2674	0.00103	1
GO:0072368	regulation of lipid transport by negative regulation of transcription from RNA polymerase II promoter	2	2	0.06	2675	0.00104	1
GO:0007275	multicellular organism development	5159	200	166.55	1972	0.00106	0.89448
GO:0009304	tRNA transcription	7	3	0.23	12	0.00106	0.00106
GO:0051096	positive regulation of helicase activity	7	3	0.23	13	0.00106	0.00106
GO:0032990	cell part morphogenesis	1190	58	38.42	2125	0.00108	0.94125
GO:0030182	neuron differentiation	1582	73	51.07	1958	0.00113	0.89094
GO:0034329	cell junction assembly	249	18	8.04	1219	0.00125	0.52379
GO:0014037	Schwann cell differentiation	38	6	1.23	14	0.00126	0.00126
GO:0006541	glutamine metabolic process	26	5	0.84	15	0.00129	0.00129
GO:1902745	positive regulation of lamellipodium organization	26	5	0.84	16	0.00129	0.00129
GO:0048731	system development	4595	180	148.34	2490	0.00135	0.99603
GO:0048699	generation of neurons	1701	77	54.91	2193	0.0014	0.95776
GO:0051246	regulation of protein metabolic process	2795	117	90.23	2366	0.00141	0.98403
GO:0010557	positive regulation of macromolecule biosynthetic process	1755	79	56.66	1609	0.00141	0.75063
GO:0051172	negative regulation of nitrogen compound metabolic process	1655	75	53.43	1841	0.00157	0.85833
GO:0043170	macromolecule metabolic process	9325	335	301.04	2609	0.00158	0.99983
GO:0006928	movement of cell or subcellular component	2087	91	67.37	1798	0.0016	0.84089
GO:0046578	regulation of Ras protein signal transduction	194	15	6.26	38	0.00161	0.00558
GO:0048524	positive regulation of viral process	119	11	3.84	2676	0.00163	1
GO:0001672	regulation of chromatin assembly or disassembly	8	3	0.26	17	0.00166	0.00166
GO:0071372	cellular response to follicle-stimulating hormone stimulus	8	3	0.26	18	0.00166	0.00166
GO:0022603	regulation of anatomical structure morphogenesis	983	49	31.73	2461	0.00166	0.9937
GO:0006796	phosphate-containing compound metabolic process	3146	129	101.56	2003	0.00166	0.90794
GO:0050789	regulation of biological process	10996	387	354.98	2625	0.00171	0.99997
GO:0010604	positive regulation of macromolecule metabolic process	3065	126	98.95	2329	0.00174	0.97941
GO:0031344	regulation of cell projection organization	547	31	17.66	1873	0.00179	0.86655
GO:0006793	phosphorus metabolic process	3209	131	103.6	2020	0.0018	0.91604
GO:0051338	regulation of transferase activity	1114	54	35.96	1675	0.0018	0.78207
GO:0045686	negative regulation of glial cell differentiation	28	5	0.9	19	0.00183	0.00183
GO:0040011	locomotion	1961	86	63.31	1788	0.00185	0.83619
GO:0016574	histone ubiquitination	41	6	1.32	2677	0.00189	1
GO:0050794	regulation of cellular process	10459	370	337.65	2620	0.0019	0.99994
GO:0051716	cellular response to stimulus	7297	269	235.57	2629	0.00194	0.99998
GO:0045893	positive regulation of transcription, DNA-templated	1512	69	48.81	804	0.00205	0.27223
GO:1903508	positive regulation of nucleic acid-templated transcription	1512	69	48.81	1162	0.00205	0.48218
GO:0051347	positive regulation of transferase activity	769	40	24.83	1051	0.00207	0.41208
GO:0061564	axon development	819	42	26.44	891	0.0021	0.31547
GO:0000278	mitotic cell cycle	1122	54	36.22	1584	0.0021	0.73715
GO:0031098	stress-activated protein kinase signaling cascade	304	20	9.81	350	0.00215	0.07913
GO:0048710	regulation of astrocyte differentiation	29	5	0.94	2678	0.00215	1
GO:0019220	regulation of phosphate metabolic process	1837	81	59.3	1917	0.00218	0.87878
GO:1902680	positive regulation of RNA biosynthetic process	1543	70	49.81	1667	0.00221	0.77919
GO:0010629	negative regulation of gene expression	1651	74	53.3	1412	0.00226	0.63531
GO:0006366	transcription from RNA polymerase II promoter	2112	91	68.18	2188	0.00228	0.95688
GO:0097285	cell-type specific apoptotic process	486	28	15.69	2679	0.00232	1
GO:0016477	cell migration	1284	60	41.45	507	0.00238	0.13213
GO:0090287	regulation of cellular response to growth factor stimulus	264	18	8.52	2680	0.00239	1
GO:0098781	ncRNA transcription	43	6	1.39	2681	0.00243	1
GO:0033554	cellular response to stress	2062	89	66.57	1764	0.00244	0.82513
GO:0006383	transcription from RNA polymerase III promoter	58	7	1.87	1458	0.00254	0.65816
GO:0022610	biological adhesion	1552	70	50.1	955	0.00255	0.35345
GO:0033044	regulation of chromosome organization	309	20	9.98	2682	0.00259	1
GO:0051174	regulation of phosphorus metabolic process	1850	81	59.72	1600	0.00265	0.74494
GO:0045944	positive regulation of transcription from RNA polymerase II promoter	1083	52	34.96	37	0.00266	0.00512
GO:0031328	positive regulation of cellular biosynthetic process	1878	82	60.63	1891	0.00268	0.87081
GO:0016447	somatic recombination of immunoglobulin gene segments	44	6	1.42	764	0.00274	0.25418
GO:0031346	positive regulation of cell projection organization	311	20	10.04	959	0.00279	0.35746
GO:0031498	chromatin disassembly	19	4	0.61	21	0.00283	0.00283
GO:0042325	regulation of phosphorylation	1586	71	51.2	1737	0.00286	0.8072
GO:0010628	positive regulation of gene expression	1856	81	59.92	1681	0.00289	0.78331
GO:0051254	positive regulation of RNA metabolic process	1587	71	51.23	1394	0.00291	0.6228
GO:0014044	Schwann cell development	31	5	1	2683	0.00292	1
GO:0048333	mesodermal cell differentiation	31	5	1	22	0.00292	0.00292
GO:0009891	positive regulation of biosynthetic process	1912	83	61.73	2155	0.00296	0.94717
GO:0031323	regulation of cellular metabolic process	6070	227	195.96	2589	0.00297	0.99956
GO:0002051	osteoblast fate commitment	3	2	0.1	23	0.00305	0.00305
GO:0006424	glutamyl-tRNA aminoacylation	3	2	0.1	24	0.00305	0.00305
GO:0006433	prolyl-tRNA aminoacylation	3	2	0.1	25	0.00305	0.00305
GO:0048104	establishment of body hair or bristle planar orientation	3	2	0.1	2684	0.00305	1
GO:0048105	establishment of body hair planar orientation	3	2	0.1	26	0.00305	0.00305
GO:0060488	orthogonal dichotomous subdivision of terminal units involved in lung branching morphogenesis	3	2	0.1	27	0.00305	0.00305
GO:0060489	planar dichotomous subdivision of terminal units involved in lung branching morphogenesis	3	2	0.1	28	0.00305	0.00305
GO:0060490	lateral sprouting involved in lung morphogenesis	3	2	0.1	29	0.00305	0.00305
GO:0070973	protein localization to endoplasmic reticulum exit site	3	2	0.1	30	0.00305	0.00305
GO:1902659	regulation of glucose mediated signaling pathway	3	2	0.1	2685	0.00305	1
GO:1902661	positive regulation of glucose mediated signaling pathway	3	2	0.1	31	0.00305	0.00305
GO:2000113	negative regulation of cellular macromolecule biosynthetic process	1457	66	47.04	1756	0.00306	0.82056
GO:0032435	negative regulation of proteasomal ubiquitin-dependent protein catabolic process	76	8	2.45	81	0.00308	0.01668
GO:0007409	axonogenesis	787	40	25.41	1501	0.00311	0.68288
GO:0032446	protein modification by small protein conjugation	940	46	30.35	1080	0.00325	0.4315
GO:0051640	organelle localization	498	28	16.08	2245	0.00328	0.96748
GO:0023014	signal transduction by protein phosphorylation	941	46	30.38	1025	0.00332	0.39204
GO:0060255	regulation of macromolecule metabolic process	5994	224	193.5	2556	0.00337	0.999
GO:0051095	regulation of helicase activity	10	3	0.32	2686	0.00339	1
GO:0050434	positive regulation of viral transcription	61	7	1.97	2687	0.00339	1
GO:0007213	G-protein coupled acetylcholine receptor signaling pathway	20	4	0.65	32	0.00345	0.00345
GO:0033522	histone H2A ubiquitination	20	4	0.65	2688	0.00345	1
GO:0051056	regulation of small GTPase mediated signal transduction	295	19	9.52	1083	0.00346	0.43556
GO:0010770	positive regulation of cell morphogenesis involved in differentiation	170	13	5.49	111	0.00353	0.02774
GO:0048468	cell development	2313	97	74.67	2548	0.00366	0.9987
GO:0048522	positive regulation of cellular process	4934	188	159.28	2634	0.00381	0.99998
GO:0007044	cell-substrate junction assembly	96	9	3.1	2689	0.00383	1
GO:0009303	rRNA transcription	33	5	1.07	1119	0.00387	0.46189
GO:2000026	regulation of multicellular organismal development	1714	75	55.33	2309	0.00389	0.97596
GO:0034332	adherens junction organization	133	11	4.29	79	0.0039	0.01545
GO:0000018	regulation of DNA recombination	63	7	2.03	751	0.00407	0.23782
GO:0051648	vesicle localization	256	17	8.26	2690	0.00407	1
GO:0009084	glutamine family amino acid biosynthetic process	21	4	0.68	34	0.00415	0.00415
GO:0007492	endoderm development	80	8	2.58	39	0.00423	0.00573
GO:0006418	tRNA aminoacylation for protein translation	48	6	1.55	225	0.00427	0.05228
GO:0000226	microtubule cytoskeleton organization	461	26	14.88	2691	0.00433	1
GO:0071704	organic substance metabolic process	10810	378	348.98	2570	0.00436	0.99926
GO:0044238	primary metabolic process	10491	368	338.68	2608	0.00442	0.99983
GO:0032239	regulation of nucleobase-containing compound transport	11	3	0.36	2692	0.00455	1
GO:0001570	vasculogenesis	81	8	2.61	77	0.00457	0.01455
GO:1901799	negative regulation of proteasomal protein catabolic process	81	8	2.61	2693	0.00457	1
GO:0050793	regulation of developmental process	2275	95	73.44	2372	0.00457	0.98503
GO:0045935	positive regulation of nucleobase-containing compound metabolic process	1808	78	58.37	1944	0.00465	0.88612
GO:0043549	regulation of kinase activity	984	47	31.77	1323	0.00465	0.57507
GO:0043113	receptor clustering	49	6	1.58	207	0.00474	0.04203
GO:0001932	regulation of protein phosphorylation	1485	66	47.94	2694	0.00475	1
GO:0007265	Ras protein signal transduction	489	27	15.79	1271	0.00489	0.54948
GO:0070932	histone H3 deacetylation	22	4	0.71	35	0.00495	0.00495
GO:0001937	negative regulation of endothelial cell proliferation	35	5	1.13	36	0.00502	0.00502
GO:0045860	positive regulation of protein kinase activity	660	34	21.31	880	0.00506	0.3067
GO:0051656	establishment of organelle localization	374	22	12.07	1945	0.00515	0.88808
GO:0045892	negative regulation of transcription, DNA-templated	1251	57	40.39	1610	0.00518	0.75117
GO:0007155	cell adhesion	1545	68	49.88	1007	0.00522	0.38595
GO:0016445	somatic diversification of immunoglobulins	50	6	1.61	2695	0.00524	1
GO:0051650	establishment of vesicle localization	241	16	7.78	1561	0.00525	0.72555
GO:0046782	regulation of viral transcription	83	8	2.68	1193	0.0053	0.51109
GO:0065008	regulation of biological quality	3740	146	120.74	2520	0.00538	0.99719
GO:0033674	positive regulation of kinase activity	688	35	22.21	1544	0.00544	0.71315
GO:0051726	regulation of cell cycle	1123	52	36.25	1188	0.00549	0.5031
GO:0018193	peptidyl-amino acid modification	1442	64	46.55	2081	0.00558	0.93175
GO:0016571	histone methylation	140	11	4.52	763	0.00574	0.25316
GO:0071108	protein K48-linked deubiquitination	23	4	0.74	40	0.00584	0.00584
GO:0032147	activation of protein kinase activity	496	27	16.01	76	0.00589	0.01448
GO:0032354	response to follicle-stimulating hormone	12	3	0.39	2696	0.00592	1
GO:0043923	positive regulation by host of viral transcription	12	3	0.39	2697	0.00592	1
GO:0022607	cellular component assembly	2577	105	83.19	2510	0.00596	0.99688
GO:0009757	hexose mediated signaling	4	2	0.13	2698	0.00598	1
GO:0010182	sugar mediated signaling pathway	4	2	0.13	2699	0.00598	1
GO:0010255	glucose mediated signaling pathway	4	2	0.13	2700	0.00598	1
GO:0060448	dichotomous subdivision of terminal units involved in lung branching	4	2	0.13	2701	0.00598	1
GO:0061589	calcium activated phosphatidylserine scrambling	4	2	0.13	41	0.00598	0.00598
GO:0072367	regulation of lipid transport by regulation of transcription from RNA polymerase II promoter	4	2	0.13	2702	0.00598	1
GO:1901490	regulation of lymphangiogenesis	4	2	0.13	42	0.00598	0.00598
GO:0032269	negative regulation of cellular protein metabolic process	1128	52	36.42	2006	0.00598	0.90958
GO:0051960	regulation of nervous system development	793	39	25.6	2703	0.00601	1
GO:0007422	peripheral nervous system development	85	8	2.74	2704	0.00611	1
GO:0043038	amino acid activation	52	6	1.68	2705	0.00637	1
GO:0043039	tRNA aminoacylation	52	6	1.68	2706	0.00637	1
GO:0045216	cell-cell junction organization	246	16	7.94	2707	0.00637	1
GO:0008360	regulation of cell shape	142	11	4.58	43	0.00637	0.00637
GO:0043902	positive regulation of multi-organism process	183	13	5.91	2708	0.00655	1
GO:1903507	negative regulation of nucleic acid-templated transcription	1294	58	41.77	1739	0.00674	0.80956
GO:0060972	left/right pattern formation	24	4	0.77	44	0.00683	0.00683
GO:0007160	cell-matrix adhesion	205	14	6.62	1032	0.00686	0.40455
GO:0044085	cellular component biogenesis	2788	112	90	2486	0.00689	0.99579
GO:0007017	microtubule-based process	649	33	20.95	1222	0.00689	0.52513
GO:0048869	cellular developmental process	4265	163	137.69	2478	0.00711	0.99502
GO:0030522	intracellular receptor signaling pathway	316	19	10.2	1367	0.00716	0.60708
GO:0002204	somatic recombination of immunoglobulin genes involved in immune response	38	5	1.23	2709	0.00717	1
GO:0002208	somatic diversification of immunoglobulins involved in immune response	38	5	1.23	2710	0.00717	1
GO:0014014	negative regulation of gliogenesis	38	5	1.23	2711	0.00717	1
GO:0045190	isotype switching	38	5	1.23	510	0.00717	0.13407
GO:0016575	histone deacetylation	70	7	2.26	896	0.00728	0.32156
GO:0045934	negative regulation of nucleobase-containing compound metabolic process	1514	66	48.88	1969	0.00729	0.89282
GO:0051336	regulation of hydrolase activity	1327	59	42.84	2558	0.00743	0.99904
GO:1903051	negative regulation of proteolysis involved in cellular protein catabolic process	88	8	2.84	2712	0.00751	1
GO:0009650	UV protection	13	3	0.42	45	0.00751	0.00751
GO:0035020	regulation of Rac protein signal transduction	13	3	0.42	2713	0.00751	1
GO:0048172	regulation of short-term neuronal synaptic plasticity	13	3	0.42	46	0.00751	0.00751
GO:0045859	regulation of protein kinase activity	933	44	30.12	1432	0.00757	0.64478
GO:0051702	interaction with symbiont	54	6	1.74	2714	0.00765	1
GO:0070646	protein modification by small protein removal	126	10	4.07	526	0.0077	0.14706
GO:0009968	negative regulation of signal transduction	1170	53	37.77	1994	0.00775	0.90258
GO:0016579	protein deubiquitination	107	9	3.45	1145	0.00777	0.4781
GO:0007411	axon guidance	605	31	19.53	893	0.00781	0.31812
GO:0097485	neuron projection guidance	605	31	19.53	2715	0.00781	1
GO:0048870	cell motility	1411	62	45.55	1475	0.00783	0.66922
GO:0051674	localization of cell	1411	62	45.55	1524	0.00783	0.69748
GO:0006921	cellular component disassembly involved in execution phase of apoptosis	71	7	2.29	62	0.00786	0.01071
GO:0032400	melanosome localization	25	4	0.81	47	0.00793	0.00793
GO:0045191	regulation of isotype switching	25	4	0.81	2716	0.00793	1
GO:0010558	negative regulation of macromolecule biosynthetic process	1547	67	49.94	2056	0.00793	0.92504
GO:0043632	modification-dependent macromolecule catabolic process	607	31	19.6	1376	0.00817	0.613
GO:0080090	regulation of primary metabolic process	5980	220	193.05	2584	0.00836	0.99951
GO:0010975	regulation of neuron projection development	414	23	13.37	845	0.00838	0.29083
GO:1901880	negative regulation of protein depolymerization	72	7	2.32	438	0.00847	0.11034
GO:0051403	stress-activated MAPK cascade	276	17	8.91	2717	0.00848	1
GO:1902679	negative regulation of RNA biosynthetic process	1309	58	42.26	1831	0.00849	0.85223
GO:0034968	histone lysine methylation	109	9	3.52	2718	0.00874	1
GO:0050896	response to stimulus	8622	306	278.34	2624	0.00882	0.99996
GO:0007507	heart development	561	29	18.11	64	0.00882	0.01117
GO:0050768	negative regulation of neurogenesis	255	16	8.23	1839	0.00886	0.85629
GO:1902743	regulation of lamellipodium organization	40	5	1.29	2719	0.00891	1
GO:1990089	response to nerve growth factor	40	5	1.29	48	0.00891	0.00891
GO:0007417	central nervous system development	995	46	32.12	1302	0.00903	0.56292
GO:0044699	single-organism process	13823	467	446.25	2632	0.00903	0.99998
GO:0002562	somatic diversification of immune receptors via germline recombination within a single locus	56	6	1.81	2720	0.00911	1
GO:0016444	somatic cell DNA recombination	56	6	1.81	2721	0.00911	1
GO:0022011	myelination in peripheral nervous system	26	4	0.84	2722	0.00913	1
GO:0032292	peripheral nervous system axon ensheathment	26	4	0.84	2723	0.00913	1
GO:0032786	positive regulation of DNA-templated transcription, elongation	26	4	0.84	49	0.00913	0.00913
GO:0051875	pigment granule localization	26	4	0.84	2724	0.00913	1
GO:0051603	proteolysis involved in cellular protein catabolic process	663	33	21.4	1741	0.00933	0.81145
GO:0007494	midgut development	14	3	0.45	50	0.00934	0.00934
GO:0016446	somatic hypermutation of immunoglobulin genes	14	3	0.45	51	0.00934	0.00934
GO:0032968	positive regulation of transcription elongation from RNA polymerase II promoter	14	3	0.45	2725	0.00934	1
GO:0045176	apical protein localization	14	3	0.45	52	0.00934	0.00934
GO:0048712	negative regulation of astrocyte differentiation	14	3	0.45	2726	0.00934	1
GO:0050667	homocysteine metabolic process	14	3	0.45	310	0.00934	0.06394
GO:0010469	regulation of receptor activity	130	10	4.2	206	0.00951	0.0417
GO:0030518	intracellular steroid hormone receptor signaling pathway	130	10	4.2	2727	0.00951	1
GO:0006511	ubiquitin-dependent protein catabolic process	590	30	19.05	364	0.00972	0.08954
GO:0021759	globus pallidus development	5	2	0.16	53	0.00975	0.00975
GO:0031339	negative regulation of vesicle fusion	5	2	0.16	54	0.00975	0.00975
GO:0043570	maintenance of DNA repeat elements	5	2	0.16	55	0.00975	0.00975
GO:0060971	embryonic heart tube left/right pattern formation	5	2	0.16	2728	0.00975	1
GO:0061086	negative regulation of histone H3-K27 methylation	5	2	0.16	56	0.00975	0.00975
GO:0061588	calcium activated phospholipid scrambling	5	2	0.16	2729	0.00975	1
GO:0061590	calcium activated phosphatidylcholine scrambling	5	2	0.16	57	0.00975	0.00975
GO:0061591	calcium activated galactosylceramide scrambling	5	2	0.16	58	0.00975	0.00975
GO:0070389	chaperone cofactor-dependent protein refolding	5	2	0.16	59	0.00975	0.00975
GO:0016567	protein ubiquitination	818	39	26.41	450	0.0098	0.12175
GO:0031641	regulation of myelination	41	5	1.32	2730	0.00989	1
GO:0033683	nucleotide-excision repair, DNA incision	41	5	1.32	60	0.00989	0.00989
GO:0031400	negative regulation of protein modification process	692	34	22.34	1473	0.01009	0.66419
GO:0050792	regulation of viral process	215	14	6.94	2731	0.01022	1
GO:1903363	negative regulation of cellular protein catabolic process	93	8	3	2732	0.01036	1
GO:0070536	protein K63-linked deubiquitination	27	4	0.87	61	0.01045	0.01045
GO:0009064	glutamine family amino acid metabolic process	75	7	2.42	2733	0.01051	1
GO:0043242	negative regulation of protein complex disassembly	75	7	2.42	1118	0.01051	0.46148
GO:0002312	B cell activation involved in immune response	58	6	1.87	2734	0.01077	1
GO:0030835	negative regulation of actin filament depolymerization	42	5	1.36	2735	0.01094	1
GO:0031122	cytoplasmic microtubule organization	42	5	1.36	63	0.01094	0.01094
GO:0046580	negative regulation of Ras protein signal transduction	42	5	1.36	2736	0.01094	1
GO:0021782	glial cell development	94	8	3.03	2737	0.01101	1
GO:2001251	negative regulation of chromosome organization	133	10	4.29	2738	0.01107	1
GO:0044257	cellular protein catabolic process	697	34	22.5	1216	0.01116	0.52108
GO:0032006	regulation of TOR signaling	76	7	2.45	112	0.01127	0.0284
GO:0042063	gliogenesis	262	16	8.46	2739	0.01129	1
GO:0002566	somatic diversification of immune receptors via somatic mutation	15	3	0.48	2740	0.0114	1
GO:0016125	sterol metabolic process	154	11	4.97	1116	0.0114	0.46055
GO:0051301	cell division	699	34	22.57	712	0.01162	0.22204
GO:0006950	response to stress	4233	160	136.65	2183	0.01172	0.95497
GO:0019941	modification-dependent protein catabolic process	599	30	19.34	991	0.01184	0.36966
GO:0006417	regulation of translation	356	20	11.49	351	0.01196	0.07923
GO:0051058	negative regulation of small GTPase mediated signal transduction	43	5	1.39	2741	0.01205	1
GO:0051784	negative regulation of nuclear division	77	7	2.49	2742	0.01206	1
GO:0000165	MAPK cascade	908	42	29.31	2743	0.01221	1
GO:0044237	cellular metabolic process	10429	362	336.68	2630	0.01236	0.99998
GO:0051248	negative regulation of protein metabolic process	1201	53	38.77	2233	0.01254	0.96606
GO:0043903	regulation of symbiosis, encompassing mutualism through parasitism	243	15	7.84	2744	0.01269	1
GO:0007254	JNK cascade	199	13	6.42	353	0.01272	0.08248
GO:1903047	mitotic cell cycle process	937	43	30.25	1407	0.01281	0.62807
GO:0035050	embryonic heart tube development	78	7	2.52	2745	0.01289	1
GO:0010769	regulation of cell morphogenesis involved in differentiation	359	20	11.59	2746	0.01301	1
GO:0001764	neuron migration	157	11	5.07	109	0.01304	0.02655
GO:0051341	regulation of oxidoreductase activity	97	8	3.13	929	0.01315	0.34616
GO:0051179	localization	5917	216	191.02	2492	0.01317	0.99618
GO:1903900	regulation of viral life cycle	200	13	6.46	2747	0.01322	1
GO:0097009	energy homeostasis	29	4	0.94	65	0.01345	0.01345
GO:0050878	regulation of body fluid levels	758	36	24.47	1709	0.01351	0.79404
GO:0046847	filopodium assembly	61	6	1.97	327	0.01363	0.07076
GO:0031327	negative regulation of cellular biosynthetic process	1615	68	52.14	2158	0.01367	0.94817
GO:0008340	determination of adult lifespan	16	3	0.52	66	0.01369	0.01369
GO:0070816	phosphorylation of RNA polymerase II C-terminal domain	16	3	0.52	2748	0.01369	1
GO:0032092	positive regulation of protein binding	79	7	2.55	373	0.01377	0.09373
GO:0034162	toll-like receptor 9 signaling pathway	79	7	2.55	67	0.01377	0.01377
GO:0060284	regulation of cell development	889	41	28.7	2373	0.0138	0.98526
GO:0098656	anion transmembrane transport	246	15	7.94	2165	0.01406	0.94899
GO:0006479	protein methylation	180	12	5.81	2749	0.01408	1
GO:0008213	protein alkylation	180	12	5.81	2750	0.01408	1
GO:0003149	membranous septum morphogenesis	6	2	0.19	68	0.01431	0.01431
GO:0006537	glutamate biosynthetic process	6	2	0.19	2751	0.01431	1
GO:0010637	negative regulation of mitochondrial fusion	6	2	0.19	69	0.01431	0.01431
GO:0042791	5S class rRNA transcription from RNA polymerase III type 1 promoter	6	2	0.19	70	0.01431	0.01431
GO:0042797	tRNA transcription from RNA polymerase III promoter	6	2	0.19	2752	0.01431	1
GO:0042940	D-amino acid transport	6	2	0.19	2753	0.01431	1
GO:0044828	negative regulation by host of viral genome replication	6	2	0.19	71	0.01431	0.01431
GO:0048554	positive regulation of metalloenzyme activity	6	2	0.19	72	0.01431	0.01431
GO:1901838	positive regulation of transcription of nuclear large rRNA transcript from RNA polymerase I promoter	6	2	0.19	73	0.01431	0.01431
GO:1903265	positive regulation of tumor necrosis factor-mediated signaling pathway	6	2	0.19	74	0.01431	0.01431
GO:2000653	regulation of genetic imprinting	6	2	0.19	75	0.01431	0.01431
GO:0071214	cellular response to abiotic stimulus	316	18	10.2	1269	0.01457	0.5466
GO:1903320	regulation of protein modification by small protein conjugation or removal	316	18	10.2	1028	0.01457	0.39982
GO:0010033	response to organic substance	3178	123	102.6	2480	0.01464	0.99543
GO:0007346	regulation of mitotic cell cycle	534	27	17.24	448	0.01467	0.11525
GO:0030032	lamellipodium assembly	62	6	2	586	0.01469	0.1753
GO:0051983	regulation of chromosome segregation	99	8	3.2	1146	0.01474	0.47858
GO:0009057	macromolecule catabolic process	1239	54	40	2315	0.01476	0.97685
GO:0051052	regulation of DNA metabolic process	364	20	11.75	1823	0.01492	0.84891
GO:0017015	regulation of transforming growth factor beta receptor signaling pathway	119	9	3.84	2754	0.01499	1
GO:1903844	regulation of cellular response to transforming growth factor beta stimulus	119	9	3.84	2755	0.01499	1
GO:0045601	regulation of endothelial cell differentiation	30	4	0.97	97	0.01513	0.02526
GO:0070979	protein K11-linked ubiquitination	30	4	0.97	78	0.01513	0.01513
GO:0031401	positive regulation of protein modification process	1295	56	41.81	2014	0.01516	0.91467
GO:0032872	regulation of stress-activated MAPK cascade	204	13	6.59	2756	0.01536	1
GO:0008203	cholesterol metabolic process	140	10	4.52	95	0.01545	0.02283
GO:0072006	nephron development	140	10	4.52	508	0.01545	0.13337
GO:1902275	regulation of chromatin organization	161	11	5.2	2757	0.01549	1
GO:0018205	peptidyl-lysine modification	438	23	14.14	1492	0.01558	0.67436
GO:0097194	execution phase of apoptosis	100	8	3.23	2758	0.01559	1
GO:0002200	somatic diversification of immune receptors	63	6	2.03	2759	0.01581	1
GO:0002381	immunoglobulin production involved in immunoglobulin mediated immune response	46	5	1.49	2760	0.01587	1
GO:0070302	regulation of stress-activated protein kinase signaling cascade	205	13	6.62	2761	0.01594	1
GO:0006337	nucleosome disassembly	17	3	0.55	2762	0.01624	1
GO:0010592	positive regulation of lamellipodium assembly	17	3	0.55	2763	0.01624	1
GO:0032986	protein-DNA complex disassembly	17	3	0.55	2764	0.01624	1
GO:0045830	positive regulation of isotype switching	17	3	0.55	80	0.01624	0.01624
GO:0071371	cellular response to gonadotropin stimulus	17	3	0.55	2765	0.01624	1
GO:0043473	pigmentation	101	8	3.26	1308	0.01647	0.57109
GO:0006476	protein deacetylation	82	7	2.65	2766	0.01664	1
GO:0071822	protein complex subunit organization	1937	79	62.53	1920	0.0167	0.87971
GO:0001504	neurotransmitter uptake	31	4	1	441	0.01694	0.11279
GO:0006298	mismatch repair	31	4	1	82	0.01694	0.01694
GO:0032770	positive regulation of monooxygenase activity	31	4	1	83	0.01694	0.01694
GO:0010648	negative regulation of cell communication	1303	56	42.06	2222	0.01694	0.96358
GO:0007596	blood coagulation	591	29	19.08	840	0.01696	0.28437
GO:0003382	epithelial cell morphogenesis	64	6	2.07	352	0.01698	0.08116
GO:0051253	negative regulation of RNA metabolic process	1359	58	43.87	1966	0.0173	0.8927
GO:0006892	post-Golgi vesicle-mediated transport	122	9	3.94	84	0.01738	0.01738
GO:0006821	chloride transport	102	8	3.29	1224	0.01739	0.52713
GO:0009888	tissue development	1885	77	60.85	2419	0.01747	0.98994
GO:0051961	negative regulation of nervous system development	276	16	8.91	2767	0.0177	1
GO:0032970	regulation of actin filament-based process	323	18	10.43	756	0.01781	0.24055
GO:0030154	cell differentiation	3989	150	128.78	2540	0.01794	0.99825
GO:0050767	regulation of neurogenesis	696	33	22.47	1846	0.01794	0.85912
GO:0006461	protein complex assembly	1445	61	46.65	1640	0.01821	0.76456
GO:0070271	protein complex biogenesis	1445	61	46.65	1549	0.01821	0.71585
GO:0045685	regulation of glial cell differentiation	65	6	2.1	2768	0.01822	1
GO:0045839	negative regulation of mitotic nuclear division	65	6	2.1	962	0.01822	0.36663
GO:1902652	secondary alcohol metabolic process	144	10	4.65	2769	0.01846	1
GO:0009890	negative regulation of biosynthetic process	1640	68	52.94	2261	0.01866	0.96901
GO:0050817	coagulation	596	29	19.24	94	0.01877	0.02242
GO:0051304	chromosome separation	84	7	2.71	330	0.01877	0.07263
GO:0009611	response to wounding	1121	49	36.19	852	0.01879	0.29944
GO:0034698	response to gonadotropin	32	4	1.03	1226	0.01888	0.52831
GO:1903959	regulation of anion transmembrane transport	32	4	1.03	706	0.01888	0.21521
GO:0046328	regulation of JNK cascade	166	11	5.36	1280	0.01902	0.55627
GO:0045910	negative regulation of DNA recombination	18	3	0.58	86	0.01902	0.01902
GO:0051016	barbed-end actin filament capping	18	3	0.58	354	0.01902	0.08256
GO:0018022	peptidyl-lysine methylation	124	9	4	2770	0.01912	1
GO:0007599	hemostasis	597	29	19.27	96	0.01915	0.02287
GO:0030521	androgen receptor signaling pathway	66	6	2.13	87	0.01951	0.01951
GO:0031060	regulation of histone methylation	66	6	2.13	2771	0.01951	1
GO:0006013	mannose metabolic process	7	2	0.23	88	0.01961	0.01961
GO:0009756	carbohydrate mediated signaling	7	2	0.23	2772	0.01961	1
GO:0035735	intraciliary transport involved in cilium morphogenesis	7	2	0.23	89	0.01961	0.01961
GO:2001032	regulation of double-strand break repair via nonhomologous end joining	7	2	0.23	90	0.01961	0.01961
GO:0044700	single organism signaling	6397	230	206.51	2636	0.01991	0.99998
GO:0044764	multi-organism cellular process	859	39	27.73	1225	0.02014	0.52791
GO:0043648	dicarboxylic acid metabolic process	105	8	3.39	1934	0.02035	0.88313
GO:0051353	positive regulation of oxidoreductase activity	49	5	1.58	2773	0.02042	1
GO:0023057	negative regulation of signaling	1290	55	41.65	2204	0.02054	0.95979
GO:0044265	cellular macromolecule catabolic process	993	44	32.06	2185	0.02056	0.95552
GO:0042060	wound healing	782	36	25.25	85	0.02075	0.01829
GO:0009790	embryo development	1074	47	34.67	2119	0.02075	0.94033
GO:0000281	mitotic cytokinesis	33	4	1.07	91	0.02095	0.02095
GO:0031345	negative regulation of cell projection organization	147	10	4.75	239	0.021	0.05701
GO:0042177	negative regulation of protein catabolic process	147	10	4.75	1808	0.021	0.84311
GO:0023052	signaling	6407	230	206.84	2639	0.02136	0.99999
GO:0033002	muscle cell proliferation	169	11	5.46	1144	0.02141	0.47809
GO:0071900	regulation of protein serine/threonine kinase activity	654	31	21.11	2038	0.02143	0.92123
GO:0030031	cell projection assembly	403	21	13.01	2012	0.02179	0.91269
GO:0007166	cell surface receptor signaling pathway	2961	114	95.59	2482	0.02181	0.99558
GO:0090288	negative regulation of cellular response to growth factor stimulus	148	10	4.78	638	0.02189	0.18679
GO:0010977	negative regulation of neuron projection development	127	9	4.1	1307	0.02197	0.57097
GO:0048813	dendrite morphogenesis	127	9	4.1	2774	0.02197	1
GO:0051494	negative regulation of cytoskeleton organization	127	9	4.1	2775	0.02197	1
GO:0006515	misfolded or incompletely synthesized protein catabolic process	19	3	0.61	92	0.02206	0.02206
GO:0010832	negative regulation of myotube differentiation	19	3	0.61	93	0.02206	0.02206
GO:0031061	negative regulation of histone methylation	19	3	0.61	2776	0.02206	1
GO:0045911	positive regulation of DNA recombination	19	3	0.61	2777	0.02206	1
GO:0048070	regulation of developmental pigmentation	19	3	0.61	2778	0.02206	1
GO:0048168	regulation of neuronal synaptic plasticity	50	5	1.61	1172	0.0221	0.4962
GO:0010720	positive regulation of cell development	503	25	16.24	1758	0.02216	0.82071
GO:0071310	cellular response to organic substance	2531	99	81.71	2541	0.0222	0.9983
GO:0031330	negative regulation of cellular catabolic process	192	12	6.2	2779	0.02221	1
GO:0007266	Rho protein signal transduction	170	11	5.49	319	0.02225	0.0654
GO:0035601	protein deacylation	87	7	2.81	2780	0.02232	1
GO:0035303	regulation of dephosphorylation	171	11	5.52	1411	0.02312	0.63494
GO:0060441	epithelial tube branching involved in lung morphogenesis	34	4	1.1	1331	0.02315	0.58609
GO:0031929	TOR signaling	88	7	2.84	2781	0.0236	1
GO:0034333	adherens junction assembly	88	7	2.84	2782	0.0236	1
GO:0098732	macromolecule deacylation	88	7	2.84	2783	0.0236	1
GO:1901879	regulation of protein depolymerization	88	7	2.84	2784	0.0236	1
GO:0007154	cell communication	6483	232	209.29	2628	0.02373	0.99997
GO:0048066	developmental pigmentation	51	5	1.65	842	0.02388	0.28686
GO:0050678	regulation of epithelial cell proliferation	312	17	10.07	2110	0.02529	0.93813
GO:0034248	regulation of cellular amide metabolic process	385	20	12.43	1627	0.02547	0.75919
GO:0007212	dopamine receptor signaling pathway	35	4	1.13	98	0.02549	0.02549
GO:0010259	multicellular organism aging	35	4	1.13	2785	0.02549	1
GO:0032845	negative regulation of homeostatic process	196	12	6.33	1832	0.02557	0.85273
GO:0010727	negative regulation of hydrogen peroxide metabolic process	8	2	0.26	99	0.0256	0.0256
GO:0033169	histone H3-K9 demethylation	8	2	0.26	100	0.0256	0.0256
GO:0034983	peptidyl-lysine deacetylation	8	2	0.26	101	0.0256	0.0256
GO:0044351	macropinocytosis	8	2	0.26	102	0.0256	0.0256
GO:0045634	regulation of melanocyte differentiation	8	2	0.26	103	0.0256	0.0256
GO:0051176	positive regulation of sulfur metabolic process	8	2	0.26	2786	0.0256	1
GO:0060430	lung saccule development	8	2	0.26	104	0.0256	0.0256
GO:1900246	positive regulation of RIG-I signaling pathway	8	2	0.26	105	0.0256	0.0256
GO:2000270	negative regulation of fibroblast apoptotic process	8	2	0.26	106	0.0256	0.0256
GO:2000973	regulation of pro-B cell differentiation	8	2	0.26	107	0.0256	0.0256
GO:0030834	regulation of actin filament depolymerization	52	5	1.68	2787	0.02574	1
GO:0051851	modification by host of symbiont morphology or physiology	52	5	1.68	2788	0.02574	1
GO:0051297	centrosome organization	110	8	3.55	846	0.02606	0.29379
GO:0034446	substrate adhesion-dependent cell spreading	90	7	2.91	2789	0.02631	1
GO:1902476	chloride transmembrane transport	90	7	2.91	108	0.02631	0.02631
GO:0051171	regulation of nitrogen compound metabolic process	4424	163	142.82	2550	0.02674	0.99879
GO:0048565	digestive tract development	153	10	4.94	1721	0.0268	0.80322
GO:0034166	toll-like receptor 10 signaling pathway	71	6	2.29	110	0.02692	0.02692
GO:0007165	signal transduction	5925	213	191.28	2646	0.02695	0.99999
GO:2000112	regulation of cellular macromolecule biosynthetic process	4012	149	129.52	2458	0.02733	0.99358
GO:0048284	organelle fusion	132	9	4.26	2790	0.02737	1
GO:0045665	negative regulation of neuron differentiation	198	12	6.39	1139	0.02739	0.47354
GO:0009792	embryo development ending in birth or egg hatching	668	31	21.57	1058	0.02765	0.42098
GO:0033048	negative regulation of mitotic sister chromatid segregation	53	5	1.71	2791	0.02769	1
GO:0033059	cellular pigmentation	53	5	1.71	2792	0.02769	1
GO:0051130	positive regulation of cellular component organization	1205	51	38.9	2531	0.02832	0.9979
GO:0034146	toll-like receptor 5 signaling pathway	72	6	2.32	113	0.0286	0.0286
GO:0048857	neural nucleus development	72	6	2.32	2793	0.0286	1
GO:0051493	regulation of cytoskeleton organization	440	22	14.2	2794	0.02884	1
GO:0008105	asymmetric protein localization	21	3	0.68	2795	0.02888	1
GO:0043921	modulation by host of viral transcription	21	3	0.68	2796	0.02888	1
GO:0045109	intermediate filament organization	21	3	0.68	114	0.02888	0.02888
GO:0052472	modulation by host of symbiont transcription	21	3	0.68	2797	0.02888	1
GO:0051782	negative regulation of cell division	92	7	2.97	2798	0.02923	1
GO:0065003	macromolecular complex assembly	1707	69	55.11	2111	0.02931	0.9383
GO:0051962	positive regulation of nervous system development	466	23	15.04	2799	0.02939	1
GO:0007420	brain development	751	34	24.24	1169	0.02979	0.49025
GO:0019827	stem cell population maintenance	178	11	5.75	753	0.02989	0.24026
GO:0048193	Golgi vesicle transport	343	18	11.07	1509	0.03016	0.68859
GO:0006396	RNA processing	885	39	28.57	654	0.03033	0.20373
GO:0014823	response to activity	73	6	2.36	115	0.03034	0.03034
GO:0010721	negative regulation of cell development	319	17	10.3	1794	0.0304	0.83984
GO:0050931	pigment cell differentiation	37	4	1.19	2800	0.03059	1
GO:1990090	cellular response to nerve growth factor stimulus	37	4	1.19	2801	0.03059	1
GO:0002377	immunoglobulin production	93	7	3	2802	0.03076	1
GO:0032270	positive regulation of cellular protein metabolic process	1573	64	50.78	2088	0.03135	0.93362
GO:0043405	regulation of MAP kinase activity	495	24	15.98	715	0.03171	0.22769
GO:0009895	negative regulation of catabolic process	249	14	8.04	2100	0.03183	0.93644
GO:0030042	actin filament depolymerization	55	5	1.78	2803	0.03188	1
GO:0033046	negative regulation of sister chromatid segregation	55	5	1.78	2804	0.03188	1
GO:0051985	negative regulation of chromosome segregation	55	5	1.78	2805	0.03188	1
GO:0060429	epithelium development	1187	50	38.32	2051	0.032	0.92431
GO:0009416	response to light stimulus	395	20	12.75	1372	0.03216	0.61214
GO:0001514	selenocysteine incorporation	9	2	0.29	719	0.03222	0.23057
GO:0003263	cardioblast proliferation	9	2	0.29	2806	0.03222	1
GO:0003264	regulation of cardioblast proliferation	9	2	0.29	2807	0.03222	1
GO:0003266	regulation of secondary heart field cardioblast proliferation	9	2	0.29	117	0.03222	0.03222
GO:0006307	DNA dealkylation involved in DNA repair	9	2	0.29	118	0.03222	0.03222
GO:0006451	translational readthrough	9	2	0.29	2808	0.03222	1
GO:0010635	regulation of mitochondrial fusion	9	2	0.29	2809	0.03222	1
GO:0014877	response to muscle inactivity involved in regulation of muscle adaptation	9	2	0.29	2810	0.03222	1
GO:0014894	response to denervation involved in regulation of muscle adaptation	9	2	0.29	119	0.03222	0.03222
GO:0019062	virion attachment to host cell	9	2	0.29	120	0.03222	0.03222
GO:0022027	interkinetic nuclear migration	9	2	0.29	121	0.03222	0.03222
GO:0030953	astral microtubule organization	9	2	0.29	2811	0.03222	1
GO:0032287	peripheral nervous system myelin maintenance	9	2	0.29	2812	0.03222	1
GO:0034063	stress granule assembly	9	2	0.29	122	0.03222	0.03222
GO:0035845	photoreceptor cell outer segment organization	9	2	0.29	123	0.03222	0.03222
GO:0044650	adhesion of symbiont to host cell	9	2	0.29	2813	0.03222	1
GO:0044793	negative regulation by host of viral process	9	2	0.29	2814	0.03222	1
GO:0046831	regulation of RNA export from nucleus	9	2	0.29	124	0.03222	0.03222
GO:0070914	UV-damage excision repair	9	2	0.29	125	0.03222	0.03222
GO:0072578	neurotransmitter-gated ion channel clustering	9	2	0.29	2815	0.03222	1
GO:1901836	regulation of transcription of nuclear large rRNA transcript from RNA polymerase I promoter	9	2	0.29	2816	0.03222	1
GO:1903350	response to dopamine	9	2	0.29	2817	0.03222	1
GO:1903351	cellular response to dopamine	9	2	0.29	126	0.03222	0.03222
GO:0000390	spliceosomal complex disassembly	1	1	0.03	127	0.03228	0.03228
GO:0000710	meiotic mismatch repair	1	1	0.03	2818	0.03228	1
GO:0000717	nucleotide-excision repair, DNA duplex unwinding	1	1	0.03	128	0.03228	0.03228
GO:0002044	blood vessel endothelial cell migration involved in intussusceptive angiogenesis	1	1	0.03	129	0.03228	0.03228
GO:0002316	follicular B cell differentiation	1	1	0.03	130	0.03228	0.03228
GO:0003270	Notch signaling pathway involved in regulation of secondary heart field cardioblast proliferation	1	1	0.03	2819	0.03228	1
GO:0006425	glutaminyl-tRNA aminoacylation	1	1	0.03	131	0.03228	0.03228
GO:0008057	eye pigment granule organization	1	1	0.03	132	0.03228	0.03228
GO:0015679	plasma membrane copper ion transport	1	1	0.03	133	0.03228	0.03228
GO:0016036	cellular response to phosphate starvation	1	1	0.03	134	0.03228	0.03228
GO:0016189	synaptic vesicle to endosome fusion	1	1	0.03	135	0.03228	0.03228
GO:0021813	cell-cell adhesion involved in neuronal-glial interactions involved in cerebral cortex radial glia guided migration	1	1	0.03	136	0.03228	0.03228
GO:0031337	positive regulation of sulfur amino acid metabolic process	1	1	0.03	2820	0.03228	1
GO:0033274	response to vitamin B2	1	1	0.03	137	0.03228	0.03228
GO:0033343	positive regulation of collagen binding	1	1	0.03	138	0.03228	0.03228
GO:0036098	male germ-line stem cell population maintenance	1	1	0.03	139	0.03228	0.03228
GO:0039007	pronephric nephron morphogenesis	1	1	0.03	2821	0.03228	1
GO:0039008	pronephric nephron tubule morphogenesis	1	1	0.03	140	0.03228	0.03228
GO:0039022	pronephric duct development	1	1	0.03	2822	0.03228	1
GO:0039023	pronephric duct morphogenesis	1	1	0.03	141	0.03228	0.03228
GO:0042941	D-alanine transport	1	1	0.03	142	0.03228	0.03228
GO:0043602	nitrate catabolic process	1	1	0.03	143	0.03228	0.03228
GO:0044028	DNA hypomethylation	1	1	0.03	2823	0.03228	1
GO:0044029	hypomethylation of CpG island	1	1	0.03	144	0.03228	0.03228
GO:0045004	DNA replication proofreading	1	1	0.03	145	0.03228	0.03228
GO:0045128	negative regulation of reciprocal meiotic recombination	1	1	0.03	2824	0.03228	1
GO:0045887	positive regulation of synaptic growth at neuromuscular junction	1	1	0.03	146	0.03228	0.03228
GO:0046210	nitric oxide catabolic process	1	1	0.03	147	0.03228	0.03228
GO:0046359	butyrate catabolic process	1	1	0.03	148	0.03228	0.03228
GO:0048789	cytoskeletal matrix organization at active zone	1	1	0.03	149	0.03228	0.03228
GO:0050668	positive regulation of homocysteine metabolic process	1	1	0.03	150	0.03228	0.03228
GO:0050826	response to freezing	1	1	0.03	2825	0.03228	1
GO:0051107	negative regulation of DNA ligation	1	1	0.03	2826	0.03228	1
GO:0051388	positive regulation of neurotrophin TRK receptor signaling pathway	1	1	0.03	151	0.03228	0.03228
GO:0051638	barbed-end actin filament uncapping	1	1	0.03	152	0.03228	0.03228
GO:0055113	epiboly involved in gastrulation with mouth forming second	1	1	0.03	153	0.03228	0.03228
GO:0060843	venous endothelial cell differentiation	1	1	0.03	154	0.03228	0.03228
GO:0061144	alveolar secondary septum development	1	1	0.03	2827	0.03228	1
GO:0061324	canonical Wnt signaling pathway involved in positive regulation of cardiac outflow tract cell proliferation	1	1	0.03	155	0.03228	0.03228
GO:0070121	Kupffer's vesicle development	1	1	0.03	156	0.03228	0.03228
GO:0070408	carbamoyl phosphate metabolic process	1	1	0.03	2828	0.03228	1
GO:0070409	carbamoyl phosphate biosynthetic process	1	1	0.03	157	0.03228	0.03228
GO:0070843	misfolded protein transport	1	1	0.03	2829	0.03228	1
GO:0070844	polyubiquitinated protein transport	1	1	0.03	2830	0.03228	1
GO:0070845	polyubiquitinated misfolded protein transport	1	1	0.03	158	0.03228	0.03228
GO:0070846	Hsp90 deacetylation	1	1	0.03	159	0.03228	0.03228
GO:0070926	regulation of ATP:ADP antiporter activity	1	1	0.03	160	0.03228	0.03228
GO:0071497	cellular response to freezing	1	1	0.03	161	0.03228	0.03228
GO:0071619	phosphorylation of RNA polymerase II C-terminal domain serine 2 residues	1	1	0.03	2831	0.03228	1
GO:0072274	metanephric glomerular basement membrane development	1	1	0.03	162	0.03228	0.03228
GO:0072362	regulation of glycolytic process by negative regulation of transcription from RNA polymerase II promoter	1	1	0.03	2832	0.03228	1
GO:0072414	response to mitotic cell cycle checkpoint signaling	1	1	0.03	2833	0.03228	1
GO:0072432	response to G1 DNA damage checkpoint signaling	1	1	0.03	163	0.03228	0.03228
GO:0072715	cellular response to selenite ion	1	1	0.03	164	0.03228	0.03228
GO:0086045	membrane depolarization during AV node cell action potential	1	1	0.03	165	0.03228	0.03228
GO:0086048	membrane depolarization during bundle of His cell action potential	1	1	0.03	166	0.03228	0.03228
GO:0090138	regulation of actin cytoskeleton organization by cell-cell adhesion	1	1	0.03	167	0.03228	0.03228
GO:0097045	phosphatidylserine exposure on blood platelet	1	1	0.03	168	0.03228	0.03228
GO:0097115	neurexin clustering involved in presynaptic membrane assembly	1	1	0.03	169	0.03228	0.03228
GO:0099532	synaptic vesicle processing via endosome	1	1	0.03	2834	0.03228	1
GO:1901899	positive regulation of relaxation of cardiac muscle	1	1	0.03	170	0.03228	0.03228
GO:1901963	regulation of cell proliferation involved in outflow tract morphogenesis	1	1	0.03	2835	0.03228	1
GO:1902178	fibroblast growth factor receptor apoptotic signaling pathway	1	1	0.03	171	0.03228	0.03228
GO:1902283	negative regulation of primary amine oxidase activity	1	1	0.03	172	0.03228	0.03228
GO:1902724	positive regulation of skeletal muscle satellite cell proliferation	1	1	0.03	2836	0.03228	1
GO:1902728	positive regulation of growth factor dependent skeletal muscle satellite cell proliferation	1	1	0.03	173	0.03228	0.03228
GO:1902938	regulation of intracellular calcium activated chloride channel activity	1	1	0.03	2837	0.03228	1
GO:1902939	negative regulation of intracellular calcium activated chloride channel activity	1	1	0.03	174	0.03228	0.03228
GO:1903406	regulation of sodium:potassium-exchanging ATPase activity	1	1	0.03	2838	0.03228	1
GO:1903408	positive regulation of sodium:potassium-exchanging ATPase activity	1	1	0.03	175	0.03228	0.03228
GO:1903420	protein localization to endoplasmic reticulum tubular network	1	1	0.03	176	0.03228	0.03228
GO:1904167	regulation of thyroid hormone receptor activity	1	1	0.03	2839	0.03228	1
GO:1904168	negative regulation of thyroid hormone receptor activity	1	1	0.03	2840	0.03228	1
GO:1904499	regulation of chromatin-mediated maintenance of transcription	1	1	0.03	2841	0.03228	1
GO:1904501	positive regulation of chromatin-mediated maintenance of transcription	1	1	0.03	177	0.03228	0.03228
GO:1904569	regulation of selenocysteine incorporation	1	1	0.03	2842	0.03228	1
GO:1904570	negative regulation of selenocysteine incorporation	1	1	0.03	178	0.03228	0.03228
GO:1904572	negative regulation of mRNA binding	1	1	0.03	2843	0.03228	1
GO:1904573	regulation of selenocysteine insertion sequence binding	1	1	0.03	2844	0.03228	1
GO:1904574	negative regulation of selenocysteine insertion sequence binding	1	1	0.03	179	0.03228	0.03228
GO:1904743	negative regulation of telomeric DNA binding	1	1	0.03	180	0.03228	0.03228
GO:1904875	regulation of DNA ligase activity	1	1	0.03	2845	0.03228	1
GO:1904876	negative regulation of DNA ligase activity	1	1	0.03	181	0.03228	0.03228
GO:1990074	polyuridylation-dependent mRNA catabolic process	1	1	0.03	182	0.03228	0.03228
GO:1990375	baculum development	1	1	0.03	183	0.03228	0.03228
GO:1990636	reproductive senescence	1	1	0.03	184	0.03228	0.03228
GO:2001163	regulation of phosphorylation of RNA polymerase II C-terminal domain serine 2 residues	1	1	0.03	2846	0.03228	1
GO:2001165	positive regulation of phosphorylation of RNA polymerase II C-terminal domain serine 2 residues	1	1	0.03	185	0.03228	0.03228
GO:2001213	negative regulation of vasculogenesis	1	1	0.03	2847	0.03228	1
GO:2001226	negative regulation of chloride transport	1	1	0.03	2848	0.03228	1
GO:0010563	negative regulation of phosphorus metabolic process	599	28	19.34	1329	0.03246	0.5847
GO:0045936	negative regulation of phosphate metabolic process	599	28	19.34	1332	0.03246	0.58692
GO:0002076	osteoblast development	22	3	0.71	186	0.03266	0.03266
GO:0033233	regulation of protein sumoylation	22	3	0.71	187	0.03266	0.03266
GO:0052312	modulation of transcription in other organism involved in symbiotic interaction	22	3	0.71	2849	0.03266	1
GO:0061311	cell surface receptor signaling pathway involved in heart development	22	3	0.71	2850	0.03266	1
GO:0070841	inclusion body assembly	22	3	0.71	2851	0.03266	1
GO:0072079	nephron tubule formation	22	3	0.71	901	0.03266	0.32476
GO:0031503	protein complex localization	115	8	3.71	1583	0.0328	0.73695
GO:0072009	nephron epithelium development	115	8	3.71	2852	0.0328	1
GO:0051693	actin filament capping	38	4	1.23	2853	0.03334	1
GO:0006903	vesicle targeting	95	7	3.07	1147	0.034	0.47914
GO:2000379	positive regulation of reactive oxygen species metabolic process	95	7	3.07	587	0.034	0.17534
GO:0048546	digestive tract morphogenesis	56	5	1.81	188	0.03411	0.03411
GO:1904888	cranial skeletal system development	56	5	1.81	189	0.03411	0.03411
GO:0045664	regulation of neuron differentiation	576	27	18.6	2205	0.03423	0.96022
GO:0098727	maintenance of cell number	182	11	5.88	1392	0.03434	0.61981
GO:0050769	positive regulation of neurogenesis	398	20	12.85	1303	0.0344	0.56605
GO:0030029	actin filament-based process	655	30	21.15	1450	0.03475	0.65167
GO:0016925	protein sumoylation	138	9	4.46	627	0.03501	0.1798
GO:0072358	cardiovascular system development	1030	44	33.25	2410	0.03503	0.98897
GO:0072359	circulatory system development	1030	44	33.25	2358	0.03503	0.98346
GO:0031333	negative regulation of protein complex assembly	117	8	3.78	1190	0.03581	0.50762
GO:0002088	lens development in camera-type eye	76	6	2.45	1085	0.03599	0.43718
GO:0044087	regulation of cellular component biogenesis	763	34	24.63	2187	0.03613	0.95615
GO:0098660	inorganic ion transmembrane transport	763	34	24.63	2008	0.03613	0.9109
GO:0035725	sodium ion transmembrane transport	139	9	4.49	435	0.03641	0.10896
GO:0016032	viral process	844	37	27.25	1426	0.03662	0.6394
GO:0002089	lens morphogenesis in camera-type eye	23	3	0.74	190	0.03668	0.03668
GO:0008053	mitochondrial fusion	23	3	0.74	1010	0.03668	0.38789
GO:0014002	astrocyte development	23	3	0.74	2854	0.03668	1
GO:0032401	establishment of melanosome localization	23	3	0.74	2855	0.03668	1
GO:0097150	neuronal stem cell population maintenance	23	3	0.74	191	0.03668	0.03668
GO:0097435	fibril organization	23	3	0.74	192	0.03668	0.03668
GO:0018209	peptidyl-serine modification	278	15	8.97	193	0.03677	0.03677
GO:0042493	response to drug	477	23	15.4	331	0.03684	0.07284
GO:0001667	ameboidal-type cell migration	352	18	11.36	2856	0.03745	1
GO:0045446	endothelial cell differentiation	97	7	3.13	1494	0.03745	0.68053
GO:0043009	chordate embryonic development	660	30	21.31	1427	0.03782	0.64033
GO:0016358	dendrite development	208	12	6.71	360	0.03788	0.08337
GO:0009112	nucleobase metabolic process	77	6	2.49	1282	0.03801	0.55774
GO:0097581	lamellipodium organization	77	6	2.49	2857	0.03801	1
GO:0043542	endothelial cell migration	163	10	5.26	230	0.0389	0.05527
GO:0001704	formation of primary germ layer	119	8	3.84	1874	0.03899	0.86716
GO:0031023	microtubule organizing center organization	119	8	3.84	2858	0.03899	1
GO:0060191	regulation of lipase activity	119	8	3.84	2859	0.03899	1
GO:0060322	head development	795	35	25.66	705	0.03923	0.21238
GO:0006368	transcription elongation from RNA polymerase II promoter	98	7	3.16	841	0.03926	0.28439
GO:0048013	ephrin receptor signaling pathway	98	7	3.16	194	0.03926	0.03926
GO:0048704	embryonic skeletal system morphogenesis	98	7	3.16	1285	0.03926	0.55914
GO:0043268	positive regulation of potassium ion transport	40	4	1.29	504	0.03927	0.13007
GO:0045022	early endosome to late endosome transport	40	4	1.29	195	0.03927	0.03927
GO:0009411	response to UV	141	9	4.55	1657	0.03933	0.77632
GO:0003306	Wnt signaling pathway involved in heart development	10	2	0.32	2860	0.03943	1
GO:0007440	foregut morphogenesis	10	2	0.32	2861	0.03943	1
GO:0010452	histone H3-K36 methylation	10	2	0.32	196	0.03943	0.03943
GO:0035871	protein K11-linked deubiquitination	10	2	0.32	197	0.03943	0.03943
GO:0044827	modulation by host of viral genome replication	10	2	0.32	2862	0.03943	1
GO:0045945	positive regulation of transcription from RNA polymerase III promoter	10	2	0.32	198	0.03943	0.03943
GO:0048845	venous blood vessel morphogenesis	10	2	0.32	199	0.03943	0.03943
GO:0060768	regulation of epithelial cell proliferation involved in prostate gland development	10	2	0.32	200	0.03943	0.03943
GO:0061085	regulation of histone H3-K27 methylation	10	2	0.32	2863	0.03943	1
GO:0007059	chromosome segregation	305	16	9.85	1628	0.03947	0.76026
GO:0016070	RNA metabolic process	4688	170	151.34	2590	0.03977	0.99957
GO:0006283	transcription-coupled nucleotide-excision repair	78	6	2.52	201	0.0401	0.0401
GO:0033045	regulation of sister chromatid segregation	78	6	2.52	2864	0.0401	1
GO:0038123	toll-like receptor TLR1:TLR2 signaling pathway	78	6	2.52	202	0.0401	0.0401
GO:0038124	toll-like receptor TLR6:TLR2 signaling pathway	78	6	2.52	203	0.0401	0.0401
GO:1901607	alpha-amino acid biosynthetic process	78	6	2.52	2865	0.0401	1
GO:0016192	vesicle-mediated transport	1456	59	47	1904	0.0405	0.87444
GO:0010976	positive regulation of neuron projection development	234	13	7.55	1250	0.04082	0.53846
GO:0032801	receptor catabolic process	24	3	0.77	204	0.04095	0.04095
GO:0051905	establishment of pigment granule localization	24	3	0.77	2866	0.04095	1
GO:0097237	cellular response to toxic substance	24	3	0.77	205	0.04095	0.04095
GO:0034138	toll-like receptor 3 signaling pathway	99	7	3.2	358	0.04112	0.08306
GO:0060993	kidney morphogenesis	99	7	3.2	1120	0.04112	0.46196
GO:0072080	nephron tubule development	99	7	3.2	2867	0.04112	1
GO:0042592	homeostatic process	1683	67	54.33	2234	0.04142	0.96624
GO:0035304	regulation of protein dephosphorylation	165	10	5.33	2868	0.04171	1
GO:0032956	regulation of actin cytoskeleton organization	283	15	9.14	1563	0.0419	0.72715
GO:0016055	Wnt signaling pathway	458	22	14.79	957	0.04196	0.35611
GO:0003007	heart morphogenesis	235	13	7.59	2869	0.042	1
GO:0045930	negative regulation of mitotic cell cycle	259	14	8.36	2870	0.04209	1
GO:0072078	nephron tubule morphogenesis	79	6	2.55	2871	0.04227	1
GO:2000181	negative regulation of blood vessel morphogenesis	79	6	2.55	1309	0.04227	0.57198
GO:0010517	regulation of phospholipase activity	100	7	3.23	2872	0.04304	1
GO:1902532	negative regulation of intracellular signal transduction	485	23	15.66	1785	0.04308	0.83526
GO:0006352	DNA-templated transcription, initiation	334	17	10.78	210	0.04386	0.04662
GO:0048513	animal organ development	3308	123	106.79	2218	0.04409	0.96293
GO:0045786	negative regulation of cell cycle	538	25	17.37	1429	0.0441	0.64054
GO:0034142	toll-like receptor 4 signaling pathway	122	8	3.94	348	0.04411	0.07842
GO:1902582	single-organism intracellular transport	1831	72	59.11	2559	0.04414	0.99905
GO:0044403	symbiosis, encompassing mutualism through parasitism	884	38	28.54	1092	0.04422	0.44028
GO:0044419	interspecies interaction between organisms	884	38	28.54	1336	0.04422	0.58755
GO:0051091	positive regulation of sequence-specific DNA binding transcription factor activity	237	13	7.65	208	0.04442	0.04442
GO:0034220	ion transmembrane transport	1048	44	33.83	2105	0.04446	0.93701
GO:0007098	centrosome cycle	80	6	2.58	2873	0.0445	1
GO:0060538	skeletal muscle organ development	190	11	6.13	326	0.0446	0.06873
GO:0043244	regulation of protein complex disassembly	101	7	3.26	2874	0.04502	1
GO:0061326	renal tubule development	101	7	3.26	2875	0.04502	1
GO:1901698	response to nitrogen compound	1132	47	36.54	2087	0.04528	0.93342
GO:0031338	regulation of vesicle fusion	25	3	0.81	2876	0.04545	1
GO:0043171	peptide catabolic process	25	3	0.81	209	0.04545	0.04545
GO:0048103	somatic stem cell division	25	3	0.81	333	0.04545	0.07312
GO:0018105	peptidyl-serine phosphorylation	262	14	8.46	1143	0.04559	0.47805
GO:0002889	regulation of immunoglobulin mediated immune response	42	4	1.36	2877	0.04577	1
GO:0001935	endothelial cell proliferation	123	8	3.97	1370	0.04591	0.61146
GO:0055123	digestive system development	168	10	5.42	2017	0.04617	0.91553
GO:2000377	regulation of reactive oxygen species metabolic process	168	10	5.42	1791	0.04617	0.83831
GO:0042326	negative regulation of phosphorylation	463	22	14.95	1390	0.04628	0.61767
GO:0032272	negative regulation of protein polymerization	61	5	1.97	2878	0.0467	1
GO:0010468	regulation of gene expression	4383	159	141.5	2479	0.04676	0.99539
GO:0071260	cellular response to mechanical stimulus	81	6	2.61	211	0.04681	0.04681
GO:0072088	nephron epithelium morphogenesis	81	6	2.61	2879	0.04681	1
GO:0044248	cellular catabolic process	1809	71	58.4	2571	0.04703	0.99927
GO:0001840	neural plate development	11	2	0.36	720	0.04718	0.23059
GO:0006531	aspartate metabolic process	11	2	0.36	721	0.04718	0.23059
GO:0006971	hypotonic response	11	2	0.36	212	0.04718	0.04718
GO:0014870	response to muscle inactivity	11	2	0.36	2880	0.04718	1
GO:0030432	peristalsis	11	2	0.36	213	0.04718	0.04718
GO:0045955	negative regulation of calcium ion-dependent exocytosis	11	2	0.36	214	0.04718	0.04718
GO:0046719	regulation by virus of viral protein levels in host cell	11	2	0.36	215	0.04718	0.04718
GO:0048096	chromatin-mediated maintenance of transcription	11	2	0.36	2881	0.04718	1
GO:0050932	regulation of pigment cell differentiation	11	2	0.36	2882	0.04718	1
GO:0050966	detection of mechanical stimulus involved in sensory perception of pain	11	2	0.36	216	0.04718	0.04718
GO:0060158	phospholipase C-activating dopamine receptor signaling pathway	11	2	0.36	2883	0.04718	1
GO:0060992	response to fungicide	11	2	0.36	217	0.04718	0.04718
GO:0070102	interleukin-6-mediated signaling pathway	11	2	0.36	218	0.04718	0.04718
GO:0070341	fat cell proliferation	11	2	0.36	2884	0.04718	1
GO:0070344	regulation of fat cell proliferation	11	2	0.36	219	0.04718	0.04718
GO:0070933	histone H4 deacetylation	11	2	0.36	220	0.04718	0.04718
GO:1901409	positive regulation of phosphorylation of RNA polymerase II C-terminal domain	11	2	0.36	2885	0.04718	1
GO:0000910	cytokinesis	146	9	4.71	2886	0.04731	1
GO:0006397	mRNA processing	490	23	15.82	527	0.04736	0.14953
GO:0008219	cell death	2096	81	67.67	1585	0.04755	0.73786
GO:0016265	death	2096	81	67.67	1672	0.04755	0.78053
GO:0051053	negative regulation of DNA metabolic process	124	8	4	1792	0.04775	0.83864
GO:0090101	negative regulation of transmembrane receptor protein serine/threonine kinase signaling pathway	124	8	4	221	0.04775	0.04775
GO:0007051	spindle organization	147	9	4.75	2887	0.04903	1
GO:0019079	viral genome replication	103	7	3.33	2888	0.04915	1
GO:0002712	regulation of B cell mediated immunity	43	4	1.39	2889	0.04922	1
GO:0061640	cytoskeleton-dependent cytokinesis	43	4	1.39	2890	0.04922	1
GO:0010243	response to organonitrogen compound	1029	43	33.22	2181	0.04954	0.95479
GO:0043408	regulation of MAPK cascade	838	36	27.05	2891	0.0496	1
GO:0050680	negative regulation of epithelial cell proliferation	125	8	4.04	1649	0.04965	0.76924
GO:0006359	regulation of transcription from RNA polymerase III promoter	26	3	0.84	2892	0.05019	1
GO:0043954	cellular component maintenance	26	3	0.84	2893	0.05019	1
GO:2000027	regulation of organ morphogenesis	194	11	6.26	2295	0.05045	0.9745
GO:0072593	reactive oxygen species metabolic process	266	14	8.59	1822	0.05055	0.84858
GO:0030509	BMP signaling pathway	148	9	4.78	223	0.05079	0.05079
GO:0044801	single-organism membrane fusion	148	9	4.78	2894	0.05079	1
GO:0044772	mitotic cell cycle phase transition	520	24	16.79	368	0.05095	0.09166
GO:0048585	negative regulation of response to stimulus	1478	59	47.71	2393	0.05144	0.98723
GO:0007286	spermatid development	126	8	4.07	224	0.05159	0.05159
GO:0061333	renal tubule morphogenesis	83	6	2.68	2895	0.05165	1
GO:0072028	nephron morphogenesis	83	6	2.68	2896	0.05165	1
GO:1901343	negative regulation of vasculature development	83	6	2.68	2897	0.05165	1
GO:0035637	multicellular organismal signaling	195	11	6.3	897	0.05199	0.32199
GO:0098662	inorganic cation transmembrane transport	680	30	21.95	1795	0.0522	0.84039
GO:0002064	epithelial cell development	243	13	7.84	2327	0.0523	0.97893
GO:0010631	epithelial cell migration	243	13	7.84	2898	0.0523	1
GO:0032768	regulation of monooxygenase activity	63	5	2.03	2899	0.05241	1
GO:0072073	kidney epithelium development	149	9	4.81	2900	0.05258	1
GO:0055081	anion homeostasis	44	4	1.42	628	0.05282	0.18004
GO:0043588	skin development	268	14	8.65	760	0.05317	0.24838
GO:0090304	nucleic acid metabolic process	5215	186	168.36	2602	0.05385	0.9998
GO:0035666	TRIF-dependent toll-like receptor signaling pathway	84	6	2.71	228	0.05418	0.05418
GO:0032434	regulation of proteasomal ubiquitin-dependent protein catabolic process	173	10	5.58	2019	0.05431	0.91559
GO:0070887	cellular response to chemical stimulus	3042	113	98.2	2508	0.05443	0.99688
GO:0031396	regulation of protein ubiquitination	294	15	9.49	1249	0.05494	0.53837
GO:0090132	epithelium migration	245	13	7.91	2901	0.05512	1
GO:0001958	endochondral ossification	27	3	0.87	229	0.05515	0.05515
GO:0030318	melanocyte differentiation	27	3	0.87	2902	0.05515	1
GO:0036075	replacement ossification	27	3	0.87	2903	0.05515	1
GO:0071354	cellular response to interleukin-6	27	3	0.87	1094	0.05515	0.44517
GO:0003143	embryonic heart tube morphogenesis	64	5	2.07	231	0.05541	0.05541
GO:0002328	pro-B cell differentiation	12	2	0.39	2904	0.05543	1
GO:0014841	skeletal muscle satellite cell proliferation	12	2	0.39	2905	0.05543	1
GO:0032328	alanine transport	12	2	0.39	2906	0.05543	1
GO:0033235	positive regulation of protein sumoylation	12	2	0.39	2907	0.05543	1
GO:0042790	transcription of nuclear large rRNA transcript from RNA polymerase I promoter	12	2	0.39	2908	0.05543	1
GO:0043970	histone H3-K9 acetylation	12	2	0.39	591	0.05543	0.1785
GO:0045820	negative regulation of glycolytic process	12	2	0.39	232	0.05543	0.05543
GO:0060100	positive regulation of phagocytosis, engulfment	12	2	0.39	233	0.05543	0.05543
GO:0060525	prostate glandular acinus development	12	2	0.39	2909	0.05543	1
GO:0060742	epithelial cell differentiation involved in prostate gland development	12	2	0.39	234	0.05543	0.05543
GO:0060767	epithelial cell proliferation involved in prostate gland development	12	2	0.39	2910	0.05543	1
GO:1900746	regulation of vascular endothelial growth factor signaling pathway	12	2	0.39	235	0.05543	0.05543
GO:1901407	regulation of phosphorylation of RNA polymerase II C-terminal domain	12	2	0.39	2911	0.05543	1
GO:0051239	regulation of multicellular organismal process	2723	102	87.91	2606	0.05573	0.99982
GO:0001936	regulation of endothelial cell proliferation	106	7	3.42	2912	0.05579	1
GO:0098661	inorganic anion transmembrane transport	106	7	3.42	2913	0.05579	1
GO:0009725	response to hormone	1206	49	38.93	1857	0.05641	0.86355
GO:0006144	purine nucleobase metabolic process	45	4	1.45	577	0.05656	0.16041
GO:0007094	mitotic spindle assembly checkpoint	45	4	1.45	237	0.05656	0.05656
GO:0007595	lactation	45	4	1.45	238	0.05656	0.05656
GO:0072210	metanephric nephron development	45	4	1.45	2914	0.05656	1
GO:1904667	negative regulation of ubiquitin protein ligase activity	45	4	1.45	2915	0.05656	1
GO:0030510	regulation of BMP signaling pathway	85	6	2.74	1122	0.05678	0.46231
GO:0030512	negative regulation of transforming growth factor beta receptor signaling pathway	85	6	2.74	2916	0.05678	1
GO:1903845	negative regulation of cellular response to transforming growth factor beta stimulus	85	6	2.74	2917	0.05678	1
GO:0030163	protein catabolic process	849	36	27.41	2163	0.05772	0.94892
GO:0032870	cellular response to hormone stimulus	877	37	28.31	1951	0.05826	0.88928
GO:0043297	apical junction assembly	65	5	2.1	509	0.05851	0.13343
GO:0051298	centrosome duplication	65	5	2.1	2918	0.05851	1
GO:0055117	regulation of cardiac muscle contraction	65	5	2.1	240	0.05851	0.05851
GO:0006935	chemotaxis	905	38	29.22	1849	0.05874	0.8605
GO:0042330	taxis	905	38	29.22	1928	0.05874	0.88092
GO:0034134	toll-like receptor 2 signaling pathway	86	6	2.78	241	0.05946	0.05946
GO:0042594	response to starvation	176	10	5.68	442	0.05962	0.11323
GO:0050679	positive regulation of epithelial cell proliferation	176	10	5.68	242	0.05962	0.05962
GO:0030705	cytoskeleton-dependent intracellular transport	130	8	4.2	1981	0.05985	0.89772
GO:0060560	developmental growth involved in morphogenesis	224	12	7.23	1919	0.06008	0.87918
GO:0043067	regulation of programmed cell death	1550	61	50.04	1711	0.06029	0.79499
GO:0002714	positive regulation of B cell mediated immunity	28	3	0.9	2919	0.06034	1
GO:0002891	positive regulation of immunoglobulin mediated immune response	28	3	0.9	2920	0.06034	1
GO:0006829	zinc II ion transport	28	3	0.9	655	0.06034	0.20383
GO:0007099	centriole replication	28	3	0.9	579	0.06034	0.16868
GO:0008211	glucocorticoid metabolic process	28	3	0.9	854	0.06034	0.30239
GO:0021762	substantia nigra development	46	4	1.49	243	0.06043	0.06043
GO:0046834	lipid phosphorylation	46	4	1.49	244	0.06043	0.06043
GO:0071173	spindle assembly checkpoint	46	4	1.49	2921	0.06043	1
GO:0051261	protein depolymerization	108	7	3.49	2922	0.0605	1
GO:0000186	activation of MAPKK activity	249	13	8.04	2923	0.06107	1
GO:0010556	regulation of macromolecule biosynthetic process	4125	149	133.17	2557	0.06129	0.99904
GO:0007519	skeletal muscle tissue development	177	10	5.71	1476	0.06146	0.66965
GO:0048754	branching morphogenesis of an epithelial tube	177	10	5.71	1644	0.06146	0.76609
GO:0061025	membrane fusion	177	10	5.71	2173	0.06146	0.9514
GO:0010948	negative regulation of cell cycle process	274	14	8.85	2002	0.06158	0.90663
GO:0051306	mitotic sister chromatid separation	66	5	2.13	2924	0.06171	1
GO:0061035	regulation of cartilage development	66	5	2.13	2925	0.06171	1
GO:0070911	global genome nucleotide-excision repair	66	5	2.13	245	0.06171	0.06171
GO:0015698	inorganic anion transport	131	8	4.23	2926	0.06204	1
GO:0038127	ERBB signaling pathway	401	19	12.95	894	0.06217	0.31847
GO:0043112	receptor metabolic process	154	9	4.97	1936	0.06219	0.8834
GO:1990138	neuron projection extension	154	9	4.97	2927	0.06219	1
GO:0002756	MyD88-independent toll-like receptor signaling pathway	87	6	2.81	1195	0.06221	0.5125
GO:0031058	positive regulation of histone modification	87	6	2.81	1616	0.06221	0.75423
GO:0090130	tissue migration	250	13	8.07	2928	0.06262	1
GO:0050673	epithelial cell proliferation	376	18	12.14	2141	0.06302	0.94417
GO:0001949	sebaceous gland cell differentiation	2	1	0.06	247	0.06353	0.06353
GO:0002041	intussusceptive angiogenesis	2	1	0.06	2929	0.06353	1
GO:0003169	coronary vein morphogenesis	2	1	0.06	2930	0.06353	1
GO:0003213	cardiac right atrium morphogenesis	2	1	0.06	248	0.06353	0.06353
GO:0003223	ventricular compact myocardium morphogenesis	2	1	0.06	249	0.06353	0.06353
GO:0003290	atrial septum secundum morphogenesis	2	1	0.06	250	0.06353	0.06353
GO:0003420	regulation of growth plate cartilage chondrocyte proliferation	2	1	0.06	251	0.06353	0.06353
GO:0006423	cysteinyl-tRNA aminoacylation	2	1	0.06	2931	0.06353	1
GO:0006434	seryl-tRNA aminoacylation	2	1	0.06	2932	0.06353	1
GO:0006438	valyl-tRNA aminoacylation	2	1	0.06	2933	0.06353	1
GO:0006481	C-terminal protein methylation	2	1	0.06	252	0.06353	0.06353
GO:0006529	asparagine biosynthetic process	2	1	0.06	253	0.06353	0.06353
GO:0006542	glutamine biosynthetic process	2	1	0.06	2934	0.06353	1
GO:0007068	negative regulation of transcription during mitosis	2	1	0.06	2935	0.06353	1
GO:0007070	negative regulation of transcription from RNA polymerase II promoter during mitosis	2	1	0.06	2936	0.06353	1
GO:0007296	vitellogenesis	2	1	0.06	254	0.06353	0.06353
GO:0007403	glial cell fate determination	2	1	0.06	255	0.06353	0.06353
GO:0009115	xanthine catabolic process	2	1	0.06	256	0.06353	0.06353
GO:0010265	SCF complex assembly	2	1	0.06	257	0.06353	0.06353
GO:0010273	detoxification of copper ion	2	1	0.06	258	0.06353	0.06353
GO:0010730	negative regulation of hydrogen peroxide biosynthetic process	2	1	0.06	2937	0.06353	1
GO:0010848	regulation of chromatin disassembly	2	1	0.06	2938	0.06353	1
GO:0015785	UDP-galactose transport	2	1	0.06	2939	0.06353	1
GO:0019605	butyrate metabolic process	2	1	0.06	2940	0.06353	1
GO:0021577	hindbrain structural organization	2	1	0.06	2941	0.06353	1
GO:0021589	cerebellum structural organization	2	1	0.06	259	0.06353	0.06353
GO:0021812	neuronal-glial interaction involved in cerebral cortex radial glia guided migration	2	1	0.06	2942	0.06353	1
GO:0021849	neuroblast division in subventricular zone	2	1	0.06	260	0.06353	0.06353
GO:0030860	regulation of polarized epithelial cell differentiation	2	1	0.06	2943	0.06353	1
GO:0030862	positive regulation of polarized epithelial cell differentiation	2	1	0.06	261	0.06353	0.06353
GO:0031335	regulation of sulfur amino acid metabolic process	2	1	0.06	2944	0.06353	1
GO:0032240	negative regulation of nucleobase-containing compound transport	2	1	0.06	2945	0.06353	1
GO:0032242	regulation of nucleoside transport	2	1	0.06	2946	0.06353	1
GO:0032915	positive regulation of transforming growth factor beta2 production	2	1	0.06	262	0.06353	0.06353
GO:0033030	negative regulation of neutrophil apoptotic process	2	1	0.06	263	0.06353	0.06353
GO:0033306	phytol metabolic process	2	1	0.06	264	0.06353	0.06353
GO:0035513	oxidative RNA demethylation	2	1	0.06	2947	0.06353	1
GO:0035552	oxidative single-stranded DNA demethylation	2	1	0.06	265	0.06353	0.06353
GO:0035553	oxidative single-stranded RNA demethylation	2	1	0.06	266	0.06353	0.06353
GO:0035887	aortic smooth muscle cell differentiation	2	1	0.06	267	0.06353	0.06353
GO:0036483	neuron intrinsic apoptotic signaling pathway in response to endoplasmic reticulum stress	2	1	0.06	2948	0.06353	1
GO:0038060	nitric oxide-cGMP-mediated signaling pathway	2	1	0.06	268	0.06353	0.06353
GO:0039019	pronephric nephron development	2	1	0.06	2949	0.06353	1
GO:0039020	pronephric nephron tubule development	2	1	0.06	2950	0.06353	1
GO:0042245	RNA repair	2	1	0.06	269	0.06353	0.06353
GO:0042942	D-serine transport	2	1	0.06	270	0.06353	0.06353
GO:0043686	co-translational protein modification	2	1	0.06	271	0.06353	0.06353
GO:0045914	negative regulation of catecholamine metabolic process	2	1	0.06	2951	0.06353	1
GO:0045963	negative regulation of dopamine metabolic process	2	1	0.06	272	0.06353	0.06353
GO:0045976	negative regulation of mitotic cell cycle, embryonic	2	1	0.06	273	0.06353	0.06353
GO:0046832	negative regulation of RNA export from nucleus	2	1	0.06	2952	0.06353	1
GO:0048213	Golgi vesicle prefusion complex stabilization	2	1	0.06	274	0.06353	0.06353
GO:0050666	regulation of homocysteine metabolic process	2	1	0.06	2953	0.06353	1
GO:0051542	elastin biosynthetic process	2	1	0.06	275	0.06353	0.06353
GO:0051695	actin filament uncapping	2	1	0.06	2954	0.06353	1
GO:0060003	copper ion export	2	1	0.06	276	0.06353	0.06353
GO:0060545	positive regulation of necroptotic process	2	1	0.06	277	0.06353	0.06353
GO:0060769	positive regulation of epithelial cell proliferation involved in prostate gland development	2	1	0.06	2955	0.06353	1
GO:0060821	inactivation of X chromosome by DNA methylation	2	1	0.06	278	0.06353	0.06353
GO:0060979	vasculogenesis involved in coronary vascular morphogenesis	2	1	0.06	2956	0.06353	1
GO:0061187	regulation of chromatin silencing at rDNA	2	1	0.06	2957	0.06353	1
GO:0061188	negative regulation of chromatin silencing at rDNA	2	1	0.06	279	0.06353	0.06353
GO:0061341	non-canonical Wnt signaling pathway involved in heart development	2	1	0.06	2958	0.06353	1
GO:0061346	planar cell polarity pathway involved in heart morphogenesis	2	1	0.06	280	0.06353	0.06353
GO:0070829	heterochromatin maintenance	2	1	0.06	281	0.06353	0.06353
GO:0071233	cellular response to leucine	2	1	0.06	282	0.06353	0.06353
GO:0071245	cellular response to carbon monoxide	2	1	0.06	283	0.06353	0.06353
GO:0071373	cellular response to luteinizing hormone stimulus	2	1	0.06	284	0.06353	0.06353
GO:0071454	cellular response to anoxia	2	1	0.06	285	0.06353	0.06353
GO:0071579	regulation of zinc ion transport	2	1	0.06	2959	0.06353	1
GO:0071580	regulation of zinc ion transmembrane transport	2	1	0.06	2960	0.06353	1
GO:0071582	negative regulation of zinc ion transport	2	1	0.06	2961	0.06353	1
GO:0071583	negative regulation of zinc ion transmembrane transport	2	1	0.06	286	0.06353	0.06353
GO:0072053	renal inner medulla development	2	1	0.06	287	0.06353	0.06353
GO:0072054	renal outer medulla development	2	1	0.06	288	0.06353	0.06353
GO:0072114	pronephros morphogenesis	2	1	0.06	2962	0.06353	1
GO:0072272	proximal/distal pattern formation involved in metanephric nephron development	2	1	0.06	289	0.06353	0.06353
GO:0072334	UDP-galactose transmembrane transport	2	1	0.06	290	0.06353	0.06353
GO:0072365	regulation of cellular ketone metabolic process by negative regulation of transcription from RNA polymerase II promoter	2	1	0.06	2963	0.06353	1
GO:0075732	viral penetration into host nucleus	2	1	0.06	291	0.06353	0.06353
GO:0086047	membrane depolarization during Purkinje myocyte cell action potential	2	1	0.06	292	0.06353	0.06353
GO:0090034	regulation of chaperone-mediated protein complex assembly	2	1	0.06	2964	0.06353	1
GO:0090035	positive regulation of chaperone-mediated protein complex assembly	2	1	0.06	293	0.06353	0.06353
GO:0090251	protein localization involved in establishment of planar polarity	2	1	0.06	294	0.06353	0.06353
GO:0090345	cellular organohalogen metabolic process	2	1	0.06	2965	0.06353	1
GO:0090346	cellular organofluorine metabolic process	2	1	0.06	295	0.06353	0.06353
GO:0097111	endoplasmic reticulum-Golgi intermediate compartment organization	2	1	0.06	296	0.06353	0.06353
GO:0099601	regulation of neurotransmitter receptor activity	2	1	0.06	2966	0.06353	1
GO:1900110	negative regulation of histone H3-K9 dimethylation	2	1	0.06	297	0.06353	0.06353
GO:1901079	positive regulation of relaxation of muscle	2	1	0.06	2967	0.06353	1
GO:1901255	nucleotide-excision repair involved in interstrand cross-link repair	2	1	0.06	298	0.06353	0.06353
GO:1901300	positive regulation of hydrogen peroxide-mediated programmed cell death	2	1	0.06	299	0.06353	0.06353
GO:1901491	negative regulation of lymphangiogenesis	2	1	0.06	2968	0.06353	1
GO:1901492	positive regulation of lymphangiogenesis	2	1	0.06	2969	0.06353	1
GO:1902528	regulation of protein linear polyubiquitination	2	1	0.06	2970	0.06353	1
GO:1902530	positive regulation of protein linear polyubiquitination	2	1	0.06	300	0.06353	0.06353
GO:1902594	multi-organism nuclear import	2	1	0.06	2971	0.06353	1
GO:1902612	regulation of anti-Mullerian hormone signaling pathway	2	1	0.06	2972	0.06353	1
GO:1902613	negative regulation of anti-Mullerian hormone signaling pathway	2	1	0.06	301	0.06353	0.06353
GO:1902954	regulation of early endosome to recycling endosome transport	2	1	0.06	302	0.06353	0.06353
GO:1903173	fatty alcohol metabolic process	2	1	0.06	2973	0.06353	1
GO:1903381	regulation of endoplasmic reticulum stress-induced neuron intrinsic apoptotic signaling pathway	2	1	0.06	2974	0.06353	1
GO:1903382	negative regulation of endoplasmic reticulum stress-induced neuron intrinsic apoptotic signaling pathway	2	1	0.06	2975	0.06353	1
GO:1903526	negative regulation of membrane tubulation	2	1	0.06	303	0.06353	0.06353
